# Supplementary material for: TrichomeLess Regulator 3 is required for trichome initial and cuticle biosynthesis in Artemisia annua
Source: Mol Hortic. 2024 Mar 19;4:10. doi: 10.1186/s43897-024-00085-4 (PMC10949617; doi:10.1186/s43897-024-00085-4)
Supplement: Supplementary file 16 — Additional file 16: Table S3. Summary of the transcriptome analysis. [file 43897_2024_85_MOESM16_ESM.xlsx]

## Sheet: Sheet1
Sample	Raw Data		Valid Data		Valid Ratio(reads)	Q20%	Q30%	GC content%
	Read	Base	Read	Base
CK1_1	51206784	7.68G	50321026	7.55G	98.27	99.95	97.07	42
CK1_2	41786286	6.27G	41125526	6.17G	98.42	99.98	98.17	42
CK1_3	41119866	6.17G	40494084	6.07G	98.48	99.98	98.14	42
OE1-1	48252030	7.24G	47411230	7.11G	98.26	99.95	97	42
OE1-2	38231984	5.73G	37631412	5.64G	98.43	99.98	97.98	42
OE1-3	38769096	5.82G	38172844	5.73G	98.46	99.98	97.95	42
OE2-1	51221468	7.68G	50242264	7.54G	98.09	99.96	97.28	42.5
OE2-2	37293166	5.59G	36619696	5.49G	98.19	99.98	98.29	42
OE2-3	41906874	6.29G	41129770	6.17G	98.15	99.98	98.21	42
OE3-1	44852308	6.73G	44095238	6.61G	98.31	99.95	96.76	42
OE3-2	42704236	6.41G	42020228	6.30G	98.4	99.98	97.71	42
OE3-3	51152104	7.67G	50369342	7.56G	98.47	99.97	97.53	42
OE4-1	35298052	5.29G	34664084	5.20G	98.2	99.96	97.03	43
OE4-2	42465158	6.37G	41738364	6.26G	98.29	99.98	98.05	42
OE4-3	36868772	5.53G	36243020	5.44G	98.3	99.98	98.12	42
