# Supplementary material for: TrichomeLess Regulator 3 is required for trichome initial and cuticle biosynthesis in Artemisia annua
Source: Mol Hortic. 2024 Mar 19;4:10. doi: 10.1186/s43897-024-00085-4 (PMC10949617; doi:10.1186/s43897-024-00085-4)
Supplement: Supplementary file 17 — Additional file 17: Table S4. Significantly expressed genes [file 43897_2024_85_MOESM17_ESM.xlsx]

## Sheet: Sheet2
gene_id	pval	regulation	significant
gene:chr4g00715851	4.25445e-64	down	yes
gene:chr4g00715861	1.95155e-63	down	yes
gene:Super-Scaffold_100121g01458091	1.01388e-57	down	yes
gene:chr7g01180611	9.31969e-42	down	yes
gene:Super-Scaffold_100123g01461601	3.88044e-41	down	yes
gene:chr4g00715841	2.0805e-39	down	yes
gene:chr4g00677801	2.73609e-38	down	yes
gene:chr2g00307971	1.54671e-34	down	yes
gene:chr1g00032061	5.86312e-32	down	yes
gene:chr4g00673551	8.2807e-31	down	yes
gene:chr2g00423831	9.36618e-31	down	yes
gene:chr4g00632291	9.51191e-30	down	yes
gene:chr4g00662141	5.57586e-28	up	yes
gene:chr7g01231241	1.87503e-27	down	yes
gene:chr7g01109841	2.01416e-26	down	yes
gene:chr5g00924941	1.61123e-24	up	yes
gene:chr4g00761091	4.29642e-24	down	yes
gene:chr5g00928931	9.01528e-24	down	yes
gene:Super-Scaffold_100121g01458171	2.43518e-23	down	yes
gene:chr2g00348081	5.45977e-23	up	yes
gene:unctg_425g01569001	7.71189e-23	up	yes
gene:chr4g00704961	2.48635e-22	down	yes
gene:unctg_6143g01560061	5.94037e-21	down	yes
gene:chr3g00508451	2.18036e-19	down	yes
gene:chr4g00737731	7.15418e-19	down	yes
gene:chr2g00265831	1.52431e-18	up	yes
gene:chr4g00731991	2.12075e-18	up	yes
gene:chr4g00756951	2.90181e-18	down	yes
gene:chr5g00871341	3.11487e-18	up	yes
gene:chr7g01233461	4.6204e-18	down	yes
gene:chr5g00889351	4.92324e-18	down	yes
gene:chr1g00032001	5.58991e-18	down	yes
gene:chr2g00391181	7.33503e-18	down	yes
gene:chr4g00636041	1.0331e-17	down	yes
gene:chr2g00284591	1.27876e-17	up	yes
gene:chr3g00554281	2.74689e-17	up	yes
gene:chr5g00940971	5.18101e-17	up	yes
gene:chr5g00934471	5.86701e-17	up	yes
gene:chr7g01231101	5.98202e-17	down	yes
gene:unctg_2762g01619921	9.81395e-17	up	yes
gene:chr6g00971961	1.03299e-16	down	yes
gene:chr2g00325341	1.35122e-16	up	yes
gene:chr2g00289601	1.35532e-16	down	yes
gene:chr7g01193801	1.87297e-16	down	yes
gene:chr1g00053461	2.3009e-16	down	yes
gene:chr8g01302271	2.94071e-16	down	yes
gene:chr6g01040671	3.05611e-16	up	yes
gene:chr2g00258561	3.17761e-16	up	yes
gene:chr4g00720971	3.7014e-16	down	yes
gene:chr7g01158311	6.3687e-16	down	yes
gene:chr4g00668621	7.02956e-16	down	yes
gene:chr4g00672041	8.29098e-16	down	yes
gene:chr4g00724271	1.18819e-15	down	yes
gene:chr7g01174861	1.41193e-15	down	yes
gene:chr2g00412141	1.9025e-15	up	yes
gene:unctg_2683g01559731	1.98226e-15	up	yes
gene:chr4g00769631	2.20386e-15	down	yes
gene:unctg_1198g01603051	2.33671e-15	up	yes
gene:chr3g00575731	3.00051e-15	down	yes
gene:chr4g00682691	3.47976e-15	down	yes
gene:chr3g00440741	4.55725e-15	up	yes
gene:chr4g00631591	6.33638e-15	up	yes
gene:chr8g01328341	6.88956e-15	up	yes
gene:unctg_3195g01631101	7.23328e-15	down	yes
gene:unctg_440g01490451	7.71869e-15	down	yes
gene:Super-Scaffold_100146g01472771	7.80144e-15	down	yes
gene:chr4g00661481	1.05211e-14	down	yes
gene:chr1g00184071	1.29256e-14	up	yes
gene:chr2g00279471	1.64216e-14	up	yes
gene:chr2g00280051	1.82808e-14	down	yes
gene:chr2g00301861	1.87966e-14	up	yes
gene:chr4g00761581	2.1773e-14	down	yes
gene:chr1g00053331	2.36872e-14	down	yes
gene:chr4g00740481	2.7581e-14	up	yes
gene:chr7g01231131	3.55107e-14	down	yes
gene:chr6g00974571	4.09976e-14	up	yes
gene:chr5g00929141	4.34094e-14	down	yes
gene:chr3g00534071	4.75838e-14	up	yes
gene:chr1g00083901	4.90486e-14	down	yes
gene:chr3g00469481	5.01569e-14	down	yes
gene:unctg_1247g01534391	5.74791e-14	down	yes
gene:chr6g01019381	7.84813e-14	down	yes
gene:chr6g01080121	1.23093e-13	up	yes
gene:chr3g00465091	1.52645e-13	up	yes
gene:chr5g00809511	1.62677e-13	down	yes
gene:chr4g00708981	2.11106e-13	down	yes
gene:chr9g01386001	3.25628e-13	down	yes
gene:Super-Scaffold_100110g01453151	4.00514e-13	down	yes
gene:chr6g01018791	4.05255e-13	down	yes
gene:chr4g00741381	4.95232e-13	down	yes
gene:chr1g00086411	6.86314e-13	up	yes
gene:chr4g00682001	7.32938e-13	down	yes
gene:chr4g00727161	8.51618e-13	down	yes
gene:chr2g00301281	9.33584e-13	up	yes
gene:chr7g01250981	1.03333e-12	down	yes
gene:chr6g01006831	1.07568e-12	up	yes
gene:chr4g00751661	1.07663e-12	down	yes
gene:chr4g00690261	1.34852e-12	down	yes
gene:chr4g00690061	1.5877e-12	down	yes
gene:chr4g00715661	1.79981e-12	down	yes
gene:chr2g00324631	1.81424e-12	up	yes
gene:chr5g00878211	1.83078e-12	up	yes
gene:p0ctg_328g01571751	2.83768e-12	down	yes
gene:chr4g00673431	3.44813e-12	down	yes
gene:chr5g00873791	4.23785e-12	up	yes
gene:chr6g00943481	4.28855e-12	up	yes
gene:chr7g01231911	5.07045e-12	down	yes
gene:Super-Scaffold_100121g01458981	5.60068e-12	down	yes
gene:chr1g00036901	6.1909e-12	down	yes
gene:unctg_699g01661471	6.80263e-12	up	yes
gene:chr1g00084361	6.94648e-12	down	yes
gene:unctg_1198g01603001	7.01289e-12	up	yes
gene:unctg_1886g01599931	1.13382e-11	up	yes
gene:chr4g00707021	1.93587e-11	down	yes
gene:chr2g00423121	2.03527e-11	down	yes
gene:unctg_4382g01563601	2.09557e-11	down	yes
gene:chr1g00023361	2.34107e-11	up	yes
gene:chr5g00807351	2.41075e-11	down	yes
gene:Super-Scaffold_100121g01458231	2.74413e-11	down	yes
gene:chr6g01017791	3.04786e-11	up	yes
gene:chr4g00673461	5.15077e-11	down	yes
gene:chr4g00708571	6.1244e-11	down	yes
gene:unctg_5541g01626641	6.38665e-11	up	yes
gene:chr4g00749311	6.67923e-11	down	yes
gene:chr5g00856791	6.69304e-11	up	yes
gene:chr6g01038911	7.14666e-11	down	yes
gene:chr3g00552771	7.44149e-11	down	yes
gene:chr3g00506281	8.12814e-11	down	yes
gene:chr6g01060821	8.34785e-11	up	yes
gene:chr5g00856781	9.36223e-11	up	yes
gene:chr4g00749411	9.55804e-11	down	yes
gene:Super-Scaffold_100121g01458131	1.04048e-10	down	yes
gene:chr3g00574271	1.13284e-10	up	yes
gene:chr3g00591921	1.2312e-10	up	yes
gene:chr7g01227661	1.25991e-10	up	yes
gene:chr4g00713161	1.28318e-10	down	yes
gene:chr1g00011811	1.29154e-10	down	yes
gene:chr4g00707821	1.40059e-10	down	yes
gene:chr4g00704951	1.47726e-10	down	yes
gene:chr6g00983211	1.48891e-10	down	yes
gene:chr2g00299321	1.51735e-10	up	yes
gene:chr2g00317941	1.53954e-10	up	yes
gene:chr1g00049141	1.64716e-10	up	yes
gene:chr7g01228191	1.73404e-10	down	yes
gene:chr3g00582581	2.09986e-10	up	yes
gene:chr1g00095371	2.12884e-10	down	yes
gene:chr3g00469081	2.16802e-10	up	yes
gene:chr3g00570581	2.18542e-10	down	yes
gene:chr6g00981941	2.18661e-10	down	yes
gene:chr8g01310051	2.25757e-10	up	yes
gene:unctg_5890g01613901	2.2745e-10	down	yes
gene:chr3g00566051	2.31609e-10	up	yes
gene:chr5g00887531	2.84605e-10	up	yes
gene:chr7g01180601	2.96574e-10	up	yes
gene:chr3g00437791	3.08884e-10	up	yes
gene:chr7g01228181	3.13778e-10	down	yes
gene:chr1g00053311	3.15872e-10	down	yes
gene:chr4g00668471	3.45469e-10	up	yes
gene:chr4g00681591	3.6733e-10	up	yes
gene:Super-Scaffold_100915g01422951	5.29865e-10	down	yes
gene:chr1g00097081	5.54451e-10	up	yes
gene:chr1g00053321	5.85427e-10	down	yes
gene:p0ctg_101g01515831	6.62915e-10	up	yes
gene:chr3g00569091	7.126e-10	up	yes
gene:chr4g00743851	7.39518e-10	up	yes
gene:chr5g00912251	7.52939e-10	down	yes
gene:chr6g01087561	7.926e-10	up	yes
gene:chr4g00749301	8.44298e-10	down	yes
gene:chr7g01252371	8.89529e-10	up	yes
gene:chr6g01094701	9.70742e-10	up	yes
gene:chr3g00591931	1.04844e-09	up	yes
gene:p0ctg_392g01615711	1.09534e-09	down	yes
gene:chr4g00706641	1.12582e-09	down	yes
gene:chr4g00725021	1.2306e-09	down	yes
gene:chr5g00855851	1.25597e-09	up	yes
gene:unctg_1886g01599941	1.27762e-09	up	yes
gene:unctg_2899g01643431	1.30155e-09	down	yes
gene:chr3g00514761	1.31362e-09	up	yes
gene:chr1g00106001	1.32063e-09	down	yes
gene:unctg_6143g01560071	1.38998e-09	down	yes
gene:chr2g00279501	1.48083e-09	up	yes
gene:chr2g00263761	1.65969e-09	up	yes
gene:chr1g00053351	1.99488e-09	down	yes
gene:chr7g01130211	2.02475e-09	up	yes
gene:chr4g00713391	2.03189e-09	down	yes
gene:chr3g00519791	2.09038e-09	down	yes
gene:chr7g01239051	2.22451e-09	up	yes
gene:chr5g00864741	2.26381e-09	down	yes
gene:chr6g00996951	2.27431e-09	up	yes
gene:chr4g00665111	2.33615e-09	down	yes
gene:chr2g00302411	2.36224e-09	up	yes
gene:unctg_5689g01492731	2.78269e-09	down	yes
gene:chr2g00282351	2.91255e-09	down	yes
gene:chr3g00455881	2.92215e-09	up	yes
gene:unctg_5689g01492671	2.93513e-09	down	yes
gene:chr2g00384941	3.1074e-09	up	yes
gene:chr1g00084371	3.37666e-09	down	yes
gene:chr1g00027281	3.41062e-09	up	yes
gene:chr1g00016651	3.71794e-09	up	yes
gene:chr5g00873801	3.9354e-09	up	yes
gene:chr7g01175791	4.05396e-09	up	yes
gene:chr5g00837211	4.18831e-09	up	yes
gene:unctg_2881g01525341	4.72888e-09	up	yes
gene:chr1g00017101	5.51858e-09	up	yes
gene:chr5g00807881	6.01409e-09	down	yes
gene:chr4g00661131	6.75477e-09	down	yes
gene:unctg_5451g01537241	7.06538e-09	down	yes
gene:chr7g01229961	7.62753e-09	down	yes
gene:chr6g00997121	7.7581e-09	up	yes
gene:chr1g00177461	7.76071e-09	up	yes
gene:chr1g00123801	7.80443e-09	down	yes
gene:chr8g01301451	7.94598e-09	down	yes
gene:unctg_2762g01619961	8.44231e-09	up	yes
gene:chr2g00299301	8.45266e-09	up	yes
gene:chr9g01365471	8.85824e-09	down	yes
gene:chr2g00416751	9.30645e-09	down	yes
gene:chr2g00423731	9.5177e-09	down	yes
gene:chr5g00799631	1.00574e-08	down	yes
gene:chr9g01382611	1.01384e-08	up	yes
gene:unctg_5488g01638681	1.01462e-08	up	yes
gene:chr3g00529911	1.03542e-08	up	yes
gene:chr1g00104421	1.04022e-08	down	yes
gene:chr5g00847661	1.04319e-08	up	yes
gene:chr4g00717731	1.05287e-08	up	yes
gene:chr3g00576411	1.07323e-08	up	yes
gene:chr7g01241561	1.08435e-08	up	yes
gene:chr4g00727921	1.10838e-08	down	yes
gene:chr3g00506801	1.17122e-08	up	yes
gene:chr7g01238521	1.17854e-08	up	yes
gene:Super-Scaffold_100915g01415851	1.2025e-08	down	yes
gene:chr6g01019371	1.20562e-08	down	yes
gene:chr6g01080421	1.20953e-08	down	yes
gene:chr2g00384931	1.21357e-08	up	yes
gene:chr3g00530661	1.21686e-08	down	yes
gene:unctg_1247g01534401	1.23609e-08	down	yes
gene:chr1g00055071	1.2532e-08	up	yes
gene:chr8g01304111	1.30545e-08	down	yes
gene:chr4g00708991	1.32439e-08	down	yes
gene:chr4g00704941	1.34835e-08	down	yes
gene:chr7g01175931	1.41272e-08	up	yes
gene:chr3g00576791	1.43585e-08	down	yes
gene:chr2g00303431	1.48572e-08	down	yes
gene:chr4g00715531	1.49204e-08	down	yes
gene:chr4g00685051	1.52652e-08	down	yes
gene:chr3g00587931	1.57848e-08	up	yes
gene:chr6g01087571	1.58249e-08	up	yes
gene:chr2g00304111	1.61963e-08	up	yes
gene:chr4g00708391	1.71154e-08	down	yes
gene:chr9g01354711	1.83201e-08	down	yes
gene:chr5g00878721	1.8692e-08	down	yes
gene:chr5g00887231	1.95637e-08	down	yes
gene:chr5g00916951	1.99145e-08	down	yes
gene:chr8g01306091	2.07044e-08	up	yes
gene:chr4g00749421	2.14643e-08	down	yes
gene:chr4g00714911	2.15723e-08	up	yes
gene:chr8g01303031	2.24896e-08	up	yes
gene:chr5g00936951	2.2857e-08	down	yes
gene:chr3g00549771	2.33064e-08	up	yes
gene:chr5g00846681	2.33641e-08	down	yes
gene:chr5g00864071	2.37325e-08	down	yes
gene:chr4g00727901	2.38604e-08	down	yes
gene:chr4g00701261	2.39286e-08	down	yes
gene:chr3g00492661	2.42585e-08	up	yes
gene:chr2g00346091	2.53675e-08	up	yes
gene:unctg_5863g01590651	2.66053e-08	up	yes
gene:chr3g00547421	2.68458e-08	down	yes
gene:chr3g00572471	2.74328e-08	up	yes
gene:chr3g00575711	2.75811e-08	down	yes
gene:chr2g00301191	2.76096e-08	up	yes
gene:chr5g00836201	2.76587e-08	down	yes
gene:Super-Scaffold_100054g01447531	2.90557e-08	up	yes
gene:chr5g00931201	2.96208e-08	up	yes
gene:chr1g00095211	3.10543e-08	down	yes
gene:chr2g00419581	3.50319e-08	up	yes
gene:chr4g00719901	3.76326e-08	down	yes
gene:chr7g01235791	3.99278e-08	down	yes
gene:chr5g00887621	4.02413e-08	down	yes
gene:chr4g00700461	4.05466e-08	down	yes
gene:chr3g00569401	4.2786e-08	up	yes
gene:chr1g00055731	4.40378e-08	up	yes
gene:chr4g00736061	4.45068e-08	up	yes
gene:chr2g00339971	4.50082e-08	up	yes
gene:chr3g00575441	4.55958e-08	down	yes
gene:chr1g00084811	4.75678e-08	down	yes
gene:chr4g00690781	5.17564e-08	down	yes
gene:chr1g00032331	5.58458e-08	up	yes
gene:chr7g01228141	5.64943e-08	down	yes
gene:chr5g00865821	5.91859e-08	down	yes
gene:chr4g00731121	6.10753e-08	down	yes
gene:chr7g01231111	6.23419e-08	down	yes
gene:chr3g00601491	6.27594e-08	up	yes
gene:chr1g00097121	6.5795e-08	down	yes
gene:chr1g00097701	6.73751e-08	up	yes
gene:chr4g00729311	6.89172e-08	down	yes
gene:chr2g00321391	7.07697e-08	up	yes
gene:chr7g01197761	7.40599e-08	down	yes
gene:chr7g01168551	7.58389e-08	up	yes
gene:chr4g00702631	7.62471e-08	down	yes
gene:chr4g00688031	8.0009e-08	down	yes
gene:chr8g01266871	8.3391e-08	down	yes
gene:chr1g00079451	8.63282e-08	up	yes
gene:chr8g01334871	9.53717e-08	up	yes
gene:chr3g00474521	9.64643e-08	up	yes
gene:chr4g00622341	9.70324e-08	down	yes
gene:chr6g01074991	1.0221e-07	down	yes
gene:chr8g01273681	1.08233e-07	up	yes
gene:chr3g00575841	1.08605e-07	down	yes
gene:chr7g01222891	1.09049e-07	down	yes
gene:chr5g00861181	1.107e-07	up	yes
gene:chr3g00469091	1.11559e-07	up	yes
gene:chr4g00661451	1.116e-07	down	yes
gene:chr2g00260871	1.11769e-07	down	yes
gene:chr2g00258551	1.12291e-07	up	yes
gene:chr4g00667581	1.16001e-07	up	yes
gene:chr2g00316631	1.17354e-07	up	yes
gene:chr1g00201321	1.22555e-07	up	yes
gene:chr5g00794571	1.22841e-07	up	yes
gene:chr7g01233861	1.24685e-07	up	yes
gene:unctg_1886g01599951	1.29294e-07	up	yes
gene:chr3g00551541	1.30521e-07	down	yes
gene:chr4g00714921	1.32036e-07	up	yes
gene:chr1g00059521	1.32244e-07	up	yes
gene:chr3g00554471	1.34171e-07	up	yes
gene:chr3g00601481	1.35511e-07	up	yes
gene:chr2g00281741	1.37027e-07	down	yes
gene:chr7g01199911	1.43395e-07	up	yes
gene:chr3g00429391	1.6017e-07	down	yes
gene:chr1g00063811	1.62851e-07	up	yes
gene:chr4g00643291	1.68327e-07	up	yes
gene:chr9g01406951	1.68893e-07	down	yes
gene:chr5g00823241	1.75741e-07	down	yes
gene:chr7g01225811	1.83734e-07	down	yes
gene:chr3g00567801	1.85171e-07	up	yes
gene:chr3g00427501	1.93261e-07	up	yes
gene:chr3g00583671	1.941e-07	down	yes
gene:chr2g00389501	1.9742e-07	up	yes
gene:chr1g00220721	2.0578e-07	up	yes
gene:chr6g01055031	2.09791e-07	up	yes
gene:chr5g00787391	2.12295e-07	down	yes
gene:chr3g00585491	2.18265e-07	up	yes
gene:chr6g01034441	2.226e-07	up	yes
gene:chr3g00586191	2.24061e-07	down	yes
gene:chr4g00635801	2.27234e-07	down	yes
gene:chr2g00301121	2.29224e-07	up	yes
gene:unctg_553g01497041	2.33197e-07	down	yes
gene:chr2g00408731	2.35971e-07	up	yes
gene:chr3g00538381	2.39513e-07	up	yes
gene:chr1g00097721	2.4291e-07	down	yes
gene:chr4g00658571	2.45255e-07	up	yes
gene:chr5g00902731	2.45847e-07	down	yes
gene:chr3g00575701	2.54661e-07	down	yes
gene:chr3g00585481	2.54911e-07	up	yes
gene:chr2g00284431	2.58706e-07	down	yes
gene:Super-Scaffold_100155g01475311	2.61751e-07	up	yes
gene:chr5g00873901	2.67468e-07	up	yes
gene:chr7g01223891	2.67636e-07	down	yes
gene:chr4g00729771	2.82345e-07	down	yes
gene:chr5g00847481	2.83485e-07	up	yes
gene:chr6g01034471	2.84662e-07	up	yes
gene:chr4g00755691	2.87799e-07	up	yes
gene:chr6g01055081	2.88684e-07	up	yes
gene:unctg_1154g01511751	2.89521e-07	down	yes
gene:chr5g00865691	3.04581e-07	up	yes
gene:chr3g00530501	3.08299e-07	up	yes
gene:chr6g01085251	3.12178e-07	down	yes
gene:chr3g00514401	3.22448e-07	down	yes
gene:chr1g00057161	3.24175e-07	up	yes
gene:Super-Scaffold_100915g01418991	3.31219e-07	down	yes
gene:chr6g01034541	3.34116e-07	up	yes
gene:Super-Scaffold_100121g01458791	3.35797e-07	up	yes
gene:chr2g00325561	3.4161e-07	up	yes
gene:chr4g00726791	3.46559e-07	down	yes
gene:chr2g00299131	3.56398e-07	up	yes
gene:chr1g00154511	3.61258e-07	up	yes
gene:chr1g00086811	3.62411e-07	up	yes
gene:chr5g00848851	3.64753e-07	up	yes
gene:chr1g00052291	3.66695e-07	down	yes
gene:chr7g01221641	3.76955e-07	up	yes
gene:p0ctg_690g01641091	3.78083e-07	down	yes
gene:Super-Scaffold_100915g01423531	3.8925e-07	up	yes
gene:chr8g01261511	3.91508e-07	up	yes
gene:chr2g00413921	3.96427e-07	down	yes
gene:chr4g00640861	4.044e-07	down	yes
gene:chr8g01253471	4.06688e-07	down	yes
gene:chr6g01006261	4.07022e-07	down	yes
gene:unctg_942g01573521	4.42468e-07	up	yes
gene:chr7g01146401	4.55958e-07	up	yes
gene:chr4g00719981	4.5668e-07	up	yes
gene:chr6g01008991	4.58597e-07	up	yes
gene:chr2g00420721	4.58639e-07	up	yes
gene:chr1g00098191	4.59288e-07	down	yes
gene:p0ctg_28g01496791	4.80765e-07	down	yes
gene:chr1g00196771	4.96721e-07	up	yes
gene:chr2g00304001	4.98372e-07	up	yes
gene:chr1g00102101	5.01885e-07	up	yes
gene:chr2g00419551	5.0229e-07	up	yes
gene:chr7g01207131	5.03378e-07	down	yes
gene:chr5g00828011	5.09241e-07	up	yes
gene:chr5g00874381	5.15398e-07	down	yes
gene:chr6g00988901	5.22569e-07	up	yes
gene:chr2g00251321	5.26355e-07	up	yes
gene:chr6g00943161	5.29465e-07	down	yes
gene:chr3g00562251	5.33886e-07	up	yes
gene:chr7g01236001	5.34611e-07	up	yes
gene:chr3g00576501	5.39309e-07	down	yes
gene:chr2g00261321	5.42129e-07	down	yes
gene:chr5g00882921	5.74818e-07	up	yes
gene:chr4g00680351	5.92495e-07	down	yes
gene:chr4g00741461	5.9926e-07	down	yes
gene:chr4g00758931	6.06666e-07	up	yes
gene:chr1g00096731	6.10072e-07	up	yes
gene:chr5g00860031	6.1466e-07	up	yes
gene:chr2g00419141	6.18179e-07	up	yes
gene:chr2g00317711	6.41998e-07	up	yes
gene:chr6g01017931	6.48056e-07	up	yes
gene:chr5g00913231	6.66505e-07	down	yes
gene:chr6g01037851	6.66846e-07	up	yes
gene:chr4g00758481	6.75981e-07	up	yes
gene:Super-Scaffold_100915g01423521	6.86936e-07	up	yes
gene:chr5g00880651	6.88212e-07	down	yes
gene:chr5g00869161	7.00029e-07	down	yes
gene:chr3g00519981	7.1075e-07	up	yes
gene:chr5g00902431	7.33024e-07	up	yes
gene:chr5g00807311	7.39767e-07	up	yes
gene:chr5g00925911	7.55273e-07	up	yes
gene:chr5g00933751	7.67508e-07	down	yes
gene:chr7g01229951	7.88094e-07	down	yes
gene:chr4g00678741	7.88283e-07	down	yes
gene:chr3g00547921	7.94515e-07	up	yes
gene:unctg_4140g01543441	7.96691e-07	up	yes
gene:chr7g01226411	7.97047e-07	down	yes
gene:unctg_5456g01668851	8.10469e-07	up	yes
gene:chr6g01031821	8.20872e-07	up	yes
gene:chr1g00101111	8.3001e-07	up	yes
gene:chr3g00497181	8.35169e-07	down	yes
gene:chr4g00708551	8.4898e-07	down	yes
gene:chr4g00690951	8.56999e-07	down	yes
gene:chr3g00584981	8.68492e-07	up	yes
gene:chr1g00040491	8.84463e-07	down	yes
gene:chr2g00289191	8.8457e-07	down	yes
gene:chr5g00869121	9.01207e-07	down	yes
gene:chr3g00573841	9.03185e-07	up	yes
gene:chr5g00848071	9.08761e-07	up	yes
gene:chr7g01241061	9.34159e-07	up	yes
gene:chr1g00072941	9.34575e-07	up	yes
gene:chr5g00867451	9.38056e-07	up	yes
gene:chr8g01315471	9.51565e-07	up	yes
gene:unctg_1211g01483421	9.63799e-07	down	yes
gene:chr1g00105071	9.81335e-07	up	yes
gene:chr1g00061511	1.02291e-06	up	yes
gene:chr5g00864221	1.08304e-06	up	yes
gene:chr4g00689911	1.08388e-06	down	yes
gene:chr2g00303421	1.10987e-06	down	yes
gene:chr1g00161411	1.11086e-06	up	yes
gene:chr4g00712031	1.12299e-06	up	yes
gene:chr5g00842541	1.13252e-06	up	yes
gene:unctg_4571g01504061	1.13689e-06	up	yes
gene:chr3g00547761	1.13966e-06	up	yes
gene:chr2g00255821	1.1467e-06	up	yes
gene:chr6g01072631	1.15639e-06	up	yes
gene:chr6g01040901	1.15708e-06	up	yes
gene:chr3g00569331	1.15989e-06	down	yes
gene:Super-Scaffold_100110g01449931	1.17691e-06	down	yes
gene:chr5g00921581	1.19299e-06	up	yes
gene:chr7g01106201	1.21091e-06	up	yes
gene:chr2g00301101	1.23155e-06	down	yes
gene:chr8g01266881	1.236e-06	down	yes
gene:chr4g00650601	1.24028e-06	down	yes
gene:chr3g00578561	1.25112e-06	up	yes
gene:chr1g00095361	1.25869e-06	down	yes
gene:chr5g00839581	1.27205e-06	down	yes
gene:chr5g00863861	1.28921e-06	up	yes
gene:chr5g00846721	1.30151e-06	up	yes
gene:chr3g00573131	1.3061e-06	down	yes
gene:chr8g01287881	1.31515e-06	down	yes
gene:chr4g00677491	1.37071e-06	down	yes
gene:chr1g00084791	1.3865e-06	up	yes
gene:chr6g01003181	1.40952e-06	up	yes
gene:chr6g01087951	1.41682e-06	down	yes
gene:chr2g00416481	1.423e-06	up	yes
gene:chr7g01119111	1.45302e-06	up	yes
gene:chr2g00421061	1.48962e-06	up	yes
gene:chr1g00090071	1.50854e-06	up	yes
gene:chr3g00555331	1.51058e-06	up	yes
gene:chr1g00071991	1.51192e-06	up	yes
gene:chr6g00998871	1.5162e-06	up	yes
gene:chr1g00077651	1.56704e-06	up	yes
gene:chr9g01359181	1.57211e-06	down	yes
gene:Super-Scaffold_100038g01431881	1.58468e-06	up	yes
gene:unctg_4363g01553651	1.60168e-06	up	yes
gene:chr7g01235511	1.62162e-06	up	yes
gene:chr3g00540211	1.63701e-06	down	yes
gene:chr4g00665191	1.64614e-06	down	yes
gene:chr4g00612411	1.65747e-06	up	yes
gene:chr4g00744041	1.6749e-06	down	yes
gene:chr1g00054041	1.69263e-06	up	yes
gene:chr1g00042311	1.76211e-06	up	yes
gene:chr1g00066101	1.76375e-06	up	yes
gene:chr4g00634571	1.76551e-06	up	yes
gene:chr3g00576261	1.78366e-06	down	yes
gene:chr4g00660701	1.78386e-06	up	yes
gene:unctg_5387g01653201	1.81989e-06	down	yes
gene:chr1g00075021	1.82156e-06	up	yes
gene:chr7g01233911	1.8475e-06	down	yes
gene:chr4g00660541	1.84783e-06	down	yes
gene:chr6g01031281	1.8961e-06	up	yes
gene:chr3g00570711	1.92526e-06	down	yes
gene:chr1g00093501	1.94184e-06	down	yes
gene:chr6g00956931	1.97746e-06	down	yes
gene:unctg_3529g01670951	1.98373e-06	up	yes
gene:chr3g00490341	2.02953e-06	up	yes
gene:chr1g00095351	2.03107e-06	down	yes
gene:chr9g01360231	2.14352e-06	down	yes
gene:chr3g00472531	2.14989e-06	down	yes
gene:chr4g00763431	2.16127e-06	down	yes
gene:chr5g00836501	2.17972e-06	up	yes
gene:chr8g01285841	2.20114e-06	down	yes
gene:chr5g00800961	2.20406e-06	up	yes
gene:chr4g00727101	2.21621e-06	up	yes
gene:chr1g00104801	2.22145e-06	up	yes
gene:chr1g00093631	2.28926e-06	up	yes
gene:chr8g01312061	2.30392e-06	up	yes
gene:chr5g00783511	2.3225e-06	down	yes
gene:chr1g00194221	2.40105e-06	up	yes
gene:chr2g00416621	2.42477e-06	up	yes
gene:chr4g00680551	2.44697e-06	up	yes
gene:chr8g01285781	2.47119e-06	up	yes
gene:chr4g00740801	2.49987e-06	up	yes
gene:chr3g00463861	2.5371e-06	down	yes
gene:chr3g00492861	2.58275e-06	up	yes
gene:chr3g00564381	2.62553e-06	up	yes
gene:chr8g01291551	2.65422e-06	down	yes
gene:chr9g01372541	2.6785e-06	up	yes
gene:chr6g00983261	2.68437e-06	down	yes
gene:chr1g00054081	2.71595e-06	up	yes
gene:chr3g00573871	2.74163e-06	up	yes
gene:chr6g00994971	2.77266e-06	down	yes
gene:chr4g00655971	2.77641e-06	up	yes
gene:chr5g00898171	2.91231e-06	up	yes
gene:chr5g00874181	2.97006e-06	down	yes
gene:chr6g01077431	2.98816e-06	down	yes
gene:chr4g00692321	3.02045e-06	down	yes
gene:chr1g00097821	3.0674e-06	up	yes
gene:chr1g00076851	3.08564e-06	up	yes
gene:chr2g00257811	3.10461e-06	down	yes
gene:chr1g00204761	3.10683e-06	up	yes
gene:chr6g01010201	3.17405e-06	up	yes
gene:chr1g00079031	3.23133e-06	up	yes
gene:chr3g00563791	3.25362e-06	up	yes
gene:chr5g00917201	3.3428e-06	up	yes
gene:chr5g00841621	3.35526e-06	up	yes
gene:chr6g00943351	3.41478e-06	up	yes
gene:chr3g00427521	3.44755e-06	up	yes
gene:chr7g01124161	3.51252e-06	up	yes
gene:chr4g00754731	3.57065e-06	up	yes
gene:chr3g00427491	3.59531e-06	up	yes
gene:chr1g00103361	3.60229e-06	up	yes
gene:chr1g00095441	3.62333e-06	down	yes
gene:chr1g00218421	3.63933e-06	up	yes
gene:chr1g00010361	3.69057e-06	down	yes
gene:chr3g00437561	3.69217e-06	down	yes
gene:chr3g00530811	3.76707e-06	up	yes
gene:chr4g00676821	3.82811e-06	down	yes
gene:chr5g00807331	3.84296e-06	down	yes
gene:chr4g00751941	3.84843e-06	up	yes
gene:chr2g00352341	3.86181e-06	up	yes
gene:Super-Scaffold_100123g01463731	3.89737e-06	down	yes
gene:unctg_371g01566611	3.97325e-06	up	yes
gene:chr6g01009011	4.09054e-06	up	yes
gene:chr4g00697211	4.09992e-06	up	yes
gene:chr4g00661181	4.10374e-06	down	yes
gene:chr1g00031051	4.12873e-06	up	yes
gene:chr2g00297631	4.25936e-06	down	yes
gene:unctg_5468g01580741	4.27095e-06	down	yes
gene:chr7g01172341	4.32363e-06	up	yes
gene:chr2g00307831	4.34089e-06	up	yes
gene:chr5g00902241	4.35972e-06	down	yes
gene:chr1g00072301	4.38981e-06	up	yes
gene:chr4g00775691	4.39809e-06	down	yes
gene:chr4g00710571	4.43411e-06	up	yes
gene:chr2g00405001	4.4741e-06	down	yes
gene:chr5g00807901	4.49436e-06	down	yes
gene:chr3g00568921	4.6302e-06	up	yes
gene:chr9g01384081	4.71775e-06	up	yes
gene:unctg_1531g01525521	4.83222e-06	up	yes
gene:chr6g01060781	4.88315e-06	up	yes
gene:chr6g01080411	4.91028e-06	down	yes
gene:chr5g00928181	4.95894e-06	up	yes
gene:chr3g00424991	4.96416e-06	up	yes
gene:chr3g00567941	4.97431e-06	down	yes
gene:chr6g01038031	5.08932e-06	up	yes
gene:chr5g00914621	5.21015e-06	down	yes
gene:chr4g00672781	5.22277e-06	down	yes
gene:chr2g00231971	5.23043e-06	up	yes
gene:p0ctg_765g01494351	5.24021e-06	up	yes
gene:chr8g01308381	5.29744e-06	up	yes
gene:chr4g00721891	5.30082e-06	up	yes
gene:chr6g00998551	5.31972e-06	up	yes
gene:chr3g00563981	5.35471e-06	up	yes
gene:unctg_2031g01511351	5.37729e-06	up	yes
gene:chr5g00920161	5.45014e-06	down	yes
gene:chr6g00993751	5.4949e-06	down	yes
gene:chr5g00879221	5.504e-06	up	yes
gene:p0ctg_827g01637911	5.55631e-06	down	yes
gene:chr1g00012481	5.70028e-06	down	yes
gene:chr3g00432331	5.7042e-06	up	yes
gene:chr4g00774831	5.75676e-06	down	yes
gene:chr4g00647321	5.87806e-06	up	yes
gene:chr2g00301301	5.90997e-06	up	yes
gene:chr3g00584941	5.97118e-06	down	yes
gene:chr2g00259761	6.10182e-06	up	yes
gene:chr2g00416831	6.23662e-06	up	yes
gene:chr9g01377771	6.29606e-06	up	yes
gene:chr4g00709291	6.38455e-06	up	yes
gene:chr4g00762801	6.63141e-06	down	yes
gene:chr3g00589211	6.64333e-06	up	yes
gene:unctg_4780g01498781	6.71186e-06	up	yes
gene:p0ctg_48g01584941	6.83817e-06	down	yes
gene:chr5g00821491	6.84988e-06	up	yes
gene:chr7g01253111	6.99283e-06	up	yes
gene:chr4g00741451	7.12443e-06	down	yes
gene:chr8g01266851	7.15875e-06	down	yes
gene:chr7g01227631	7.30354e-06	down	yes
gene:chr6g01016511	7.44217e-06	up	yes
gene:chr3g00547701	7.57259e-06	up	yes
gene:chr7g01211011	7.5756e-06	up	yes
gene:chr1g00005521	7.65296e-06	up	yes
gene:chr3g00577621	7.68022e-06	up	yes
gene:unctg_3874g01614241	7.70285e-06	up	yes
gene:chr5g00902631	7.73502e-06	down	yes
gene:chr6g01084851	8.08905e-06	down	yes
gene:chr4g00628021	8.12529e-06	up	yes
gene:chr3g00498041	8.12551e-06	up	yes
gene:p0ctg_304g01560001	8.31759e-06	up	yes
gene:chr1g00079071	8.55975e-06	up	yes
gene:chr7g01190151	8.59781e-06	up	yes
gene:chr5g00930091	8.60222e-06	up	yes
gene:chr3g00571631	8.74297e-06	down	yes
gene:chr2g00289611	8.74464e-06	down	yes
gene:chr3g00536631	8.76648e-06	up	yes
gene:chr1g00096421	8.80613e-06	up	yes
gene:unctg_3755g01542721	8.84538e-06	up	yes
gene:chr3g00551831	8.9308e-06	up	yes
gene:chr1g00099991	8.97575e-06	up	yes
gene:chr1g00229081	8.98458e-06	up	yes
gene:chr2g00330031	9.10254e-06	down	yes
gene:chr4g00687531	9.11127e-06	down	yes
gene:chr6g01005681	9.11141e-06	up	yes
gene:unctg_1198g01603031	9.11217e-06	up	yes
gene:chr2g00330811	9.13829e-06	down	yes
gene:chr4g00765761	9.23101e-06	up	yes
gene:chr4g00729851	9.24384e-06	down	yes
gene:chr2g00302291	9.32117e-06	up	yes
gene:chr5g00937221	9.38891e-06	down	yes
gene:chr1g00071801	9.42472e-06	up	yes
gene:chr4g00722031	9.4273e-06	up	yes
gene:chr4g00686541	9.47511e-06	down	yes
gene:chr3g00549541	9.52264e-06	down	yes
gene:chr5g00937421	9.59534e-06	down	yes
gene:chr5g00902231	9.66509e-06	down	yes
gene:chr2g00309221	9.66544e-06	up	yes
gene:chr4g00691571	9.70487e-06	up	yes
gene:chr4g00727171	9.77763e-06	down	yes
gene:chr1g00028261	9.89571e-06	up	yes
gene:chr5g00879811	9.92814e-06	up	yes
gene:chr6g01019511	9.96356e-06	down	yes
gene:chr2g00419461	1.0155e-05	up	yes
gene:chr9g01369411	1.01768e-05	down	yes
gene:chr2g00300881	1.02162e-05	down	yes
gene:chr2g00419571	1.024e-05	up	yes
gene:chr5g00861961	1.02766e-05	up	yes
gene:chr4g00671431	1.03106e-05	up	yes
gene:chr3g00527451	1.03115e-05	up	yes
gene:chr1g00084321	1.03361e-05	down	yes
gene:chr7g01109031	1.03647e-05	up	yes
gene:chr3g00472261	1.03937e-05	up	yes
gene:chr5g00837611	1.04869e-05	up	yes
gene:chr1g00153661	1.04937e-05	up	yes
gene:Super-Scaffold_100164g01476521	1.05061e-05	up	yes
gene:chr1g00137561	1.09611e-05	up	yes
gene:chr1g00124371	1.0992e-05	up	yes
gene:chr3g00522531	1.09935e-05	up	yes
gene:chr1g00069161	1.11432e-05	up	yes
gene:chr2g00324191	1.12013e-05	up	yes
gene:chr3g00566761	1.12026e-05	down	yes
gene:chr4g00752421	1.13063e-05	up	yes
gene:chr6g00998731	1.14085e-05	down	yes
gene:chr3g00585221	1.15238e-05	down	yes
gene:chr6g00998571	1.15779e-05	up	yes
gene:chr1g00203171	1.15933e-05	up	yes
gene:chr2g00303541	1.1648e-05	down	yes
gene:chr1g00163371	1.16661e-05	up	yes
gene:chr3g00560891	1.17911e-05	up	yes
gene:chr1g00128921	1.20832e-05	down	yes
gene:chr1g00087121	1.21082e-05	up	yes
gene:chr7g01158661	1.21595e-05	up	yes
gene:chr5g00836271	1.21688e-05	down	yes
gene:unctg_5249g01588101	1.2291e-05	down	yes
gene:chr2g00279161	1.23814e-05	up	yes
gene:chr6g01010391	1.2479e-05	up	yes
gene:chr6g01054861	1.25152e-05	up	yes
gene:chr1g00085181	1.29518e-05	up	yes
gene:chr1g00039781	1.29654e-05	up	yes
gene:chr1g00035941	1.30355e-05	up	yes
gene:Super-Scaffold_100915g01422231	1.311e-05	up	yes
gene:unctg_4308g01587001	1.32137e-05	up	yes
gene:chr7g01152331	1.32461e-05	up	yes
gene:chr4g00611621	1.32493e-05	down	yes
gene:chr2g00397681	1.32946e-05	up	yes
gene:chr4g00743221	1.3375e-05	up	yes
gene:chr1g00050831	1.34482e-05	up	yes
gene:chr3g00571611	1.34819e-05	down	yes
gene:chr3g00573881	1.34932e-05	up	yes
gene:chr8g01316911	1.35933e-05	up	yes
gene:chr6g01015141	1.35971e-05	up	yes
gene:chr2g00374431	1.36113e-05	up	yes
gene:Super-Scaffold_100182g01477371	1.36415e-05	down	yes
gene:chr5g00868721	1.36654e-05	up	yes
gene:chr1g00092561	1.37533e-05	down	yes
gene:chr3g00474571	1.37903e-05	up	yes
gene:chr8g01271281	1.38149e-05	up	yes
gene:chr2g00282791	1.39405e-05	down	yes
gene:unctg_1454g01553881	1.4019e-05	up	yes
gene:chr3g00566891	1.41467e-05	up	yes
gene:chr3g00535261	1.42931e-05	up	yes
gene:chr3g00499021	1.43372e-05	down	yes
gene:chr3g00593891	1.45091e-05	up	yes
gene:chr5g00921941	1.45119e-05	up	yes
gene:chr7g01227681	1.45627e-05	up	yes
gene:chr1g00205311	1.45878e-05	down	yes
gene:chr4g00721661	1.4659e-05	up	yes
gene:chr4g00652521	1.4733e-05	down	yes
gene:chr2g00265781	1.47772e-05	up	yes
gene:chr1g00100141	1.48315e-05	up	yes
gene:chr2g00321361	1.48921e-05	up	yes
gene:chr1g00141091	1.49484e-05	up	yes
gene:chr5g00879411	1.50001e-05	down	yes
gene:chr4g00671021	1.50011e-05	down	yes
gene:unctg_2577g01491321	1.50626e-05	up	yes
gene:chr4g00687541	1.51568e-05	down	yes
gene:chr1g00104751	1.52686e-05	up	yes
gene:chr4g00717721	1.53047e-05	up	yes
gene:chr8g01285711	1.53223e-05	down	yes
gene:chr7g01203191	1.53555e-05	up	yes
gene:chr4g00749921	1.53787e-05	down	yes
gene:chr2g00402721	1.54281e-05	up	yes
gene:chr5g00937631	1.55188e-05	down	yes
gene:chr3g00474281	1.55337e-05	down	yes
gene:chr6g00998561	1.55785e-05	up	yes
gene:Super-Scaffold_100110g01448531	1.57324e-05	up	yes
gene:chr1g00059551	1.57506e-05	up	yes
gene:chr6g01000221	1.57894e-05	down	yes
gene:chr3g00573611	1.57984e-05	down	yes
gene:chr7g01222521	1.58164e-05	up	yes
gene:chr1g00224411	1.58218e-05	up	yes
gene:unctg_4540g01550501	1.59999e-05	down	yes
gene:chr2g00297131	1.60918e-05	up	yes
gene:chr3g00576381	1.62636e-05	down	yes
gene:chr6g00963701	1.65767e-05	up	yes
gene:chr5g00905881	1.71046e-05	down	yes
gene:chr5g00865591	1.71411e-05	up	yes
gene:chr7g01242151	1.71808e-05	down	yes
gene:chr6g01004151	1.72877e-05	up	yes
gene:chr7g01139391	1.74216e-05	up	yes
gene:chr2g00254891	1.74743e-05	up	yes
gene:chr2g00308771	1.76766e-05	down	yes
gene:chr5g00927361	1.77344e-05	down	yes
gene:chr2g00311921	1.78728e-05	up	yes
gene:unctg_1640g01516011	1.78747e-05	up	yes
gene:chr2g00309521	1.80705e-05	down	yes
gene:chr2g00347151	1.8251e-05	up	yes
gene:chr5g00850461	1.82948e-05	down	yes
gene:chr1g00100311	1.84048e-05	up	yes
gene:unctg_3874g01614231	1.85295e-05	up	yes
gene:chr5g00862621	1.86409e-05	up	yes
gene:unctg_5482g01619331	1.87628e-05	up	yes
gene:chr8g01285421	1.89959e-05	up	yes
gene:unctg_4493g01505291	1.9009e-05	down	yes
gene:chr3g00519431	1.9042e-05	up	yes
gene:chr4g00708381	1.91119e-05	down	yes
gene:chr7g01112191	1.91653e-05	up	yes
gene:unctg_3205g01529301	1.92183e-05	down	yes
gene:chr1g00039971	1.92701e-05	up	yes
gene:chr4g00758311	1.93106e-05	up	yes
gene:chr9g01405111	1.95139e-05	down	yes
gene:chr2g00284551	1.95664e-05	up	yes
gene:chr5g00827441	1.97005e-05	up	yes
gene:chr6g01037311	1.9955e-05	up	yes
gene:chr2g00396041	2.02791e-05	up	yes
gene:chr6g01003531	2.03391e-05	up	yes
gene:chr2g00251301	2.04255e-05	up	yes
gene:chr7g01195251	2.05313e-05	up	yes
gene:chr5g00873261	2.06174e-05	up	yes
gene:chr6g01045701	2.06642e-05	up	yes
gene:chr4g00661011	2.07047e-05	up	yes
gene:chr5g00780331	2.07638e-05	up	yes
gene:chr4g00731821	2.10154e-05	down	yes
gene:chr1g00071771	2.10907e-05	up	yes
gene:chr1g00056551	2.13297e-05	down	yes
gene:unctg_4193g01587641	2.1498e-05	up	yes
gene:chr2g00286261	2.16084e-05	up	yes
gene:chr9g01364361	2.17653e-05	up	yes
gene:chr1g00094581	2.18814e-05	down	yes
gene:chr8g01284171	2.19801e-05	up	yes
gene:chr4g00708751	2.19947e-05	up	yes
gene:chr3g00528581	2.20139e-05	up	yes
gene:chr6g00950211	2.23142e-05	up	yes
gene:chr1g00198691	2.23313e-05	up	yes
gene:chr3g00521511	2.23688e-05	up	yes
gene:chr1g00087391	2.24139e-05	down	yes
gene:chr2g00305431	2.2517e-05	down	yes
gene:chr3g00524681	2.25941e-05	down	yes
gene:chr6g01020851	2.26587e-05	up	yes
gene:chr1g00178271	2.29416e-05	down	yes
gene:Super-Scaffold_100054g01438291	2.30778e-05	up	yes
gene:chr7g01228171	2.33024e-05	down	yes
gene:chr2g00420601	2.34912e-05	up	yes
gene:chr4g00706921	2.35287e-05	up	yes
gene:chr2g00328671	2.36506e-05	up	yes
gene:unctg_48g01499691	2.37507e-05	down	yes
gene:chr7g01241071	2.38327e-05	up	yes
gene:chr5g00897991	2.38383e-05	up	yes
gene:chr3g00518081	2.39085e-05	up	yes
gene:chr6g01091611	2.4152e-05	up	yes
gene:chr1g00050961	2.41668e-05	up	yes
gene:chr4g00727881	2.45325e-05	down	yes
gene:chr4g00768731	2.45662e-05	up	yes
gene:unctg_4051g01550601	2.46653e-05	up	yes
gene:chr4g00697141	2.47058e-05	down	yes
gene:chr1g00082771	2.48505e-05	up	yes
gene:chr6g01070151	2.49373e-05	up	yes
gene:chr1g00104471	2.50692e-05	up	yes
gene:chr6g00953371	2.52604e-05	up	yes
gene:chr2g00394221	2.53733e-05	up	yes
gene:chr1g00114611	2.54106e-05	down	yes
gene:chr5g00814401	2.57263e-05	up	yes
gene:chr4g00698821	2.57533e-05	up	yes
gene:chr3g00539541	2.58141e-05	down	yes
gene:chr7g01158561	2.58853e-05	up	yes
gene:chr1g00094401	2.5891e-05	up	yes
gene:chr9g01412491	2.59087e-05	up	yes
gene:chr6g01025381	2.59596e-05	up	yes
gene:chr6g01019951	2.59707e-05	down	yes
gene:chr6g01003611	2.59725e-05	up	yes
gene:chr1g00071871	2.61221e-05	down	yes
gene:chr3g00483111	2.63096e-05	up	yes
gene:chr4g00661021	2.64292e-05	up	yes
gene:chr7g01233841	2.64998e-05	down	yes
gene:chr5g00866661	2.68197e-05	up	yes
gene:chr1g00201661	2.68361e-05	up	yes
gene:unctg_3448g01496071	2.68739e-05	up	yes
gene:chr1g00082831	2.69647e-05	up	yes
gene:chr4g00725201	2.69765e-05	down	yes
gene:unctg_1068g01550091	2.71299e-05	up	yes
gene:chr4g00654961	2.71496e-05	up	yes
gene:chr5g00874711	2.76994e-05	up	yes
gene:chr5g00834361	2.81783e-05	up	yes
gene:chr2g00379041	2.82124e-05	down	yes
gene:chr3g00530481	2.82365e-05	up	yes
gene:chr3g00474371	2.82831e-05	up	yes
gene:unctg_5092g01659271	2.84373e-05	up	yes
gene:unctg_48g01499641	2.86747e-05	down	yes
gene:chr9g01410571	2.88125e-05	up	yes
gene:chr1g00089171	2.8962e-05	up	yes
gene:chr2g00310701	2.89737e-05	up	yes
gene:chr2g00352161	2.9122e-05	up	yes
gene:chr2g00241511	2.91718e-05	up	yes
gene:chr5g00872771	2.91893e-05	up	yes
gene:chr7g01163791	2.99017e-05	down	yes
gene:chr6g01057311	3.03756e-05	up	yes
gene:chr7g01244751	3.0403e-05	up	yes
gene:chr7g01165111	3.06379e-05	up	yes
gene:chr4g00665091	3.09077e-05	down	yes
gene:chr6g01031611	3.09513e-05	down	yes
gene:chr4g00623201	3.09529e-05	down	yes
gene:chr4g00657441	3.11602e-05	up	yes
gene:chr4g00631611	3.19588e-05	up	yes
gene:chr2g00301621	3.21719e-05	up	yes
gene:chr4g00668141	3.22651e-05	up	yes
gene:chr5g00788011	3.22937e-05	up	yes
gene:chr2g00333971	3.25581e-05	down	yes
gene:chr3g00598471	3.25732e-05	up	yes
gene:chr8g01281681	3.27469e-05	up	yes
gene:chr2g00418351	3.29112e-05	up	yes
gene:chr4g00751641	3.314e-05	down	yes
gene:chr4g00724851	3.33089e-05	up	yes
gene:chr1g00217791	3.34295e-05	down	yes
gene:chr2g00293991	3.35615e-05	down	yes
gene:chr3g00498751	3.37209e-05	up	yes
gene:chr8g01311491	3.40452e-05	down	yes
gene:chr2g00353001	3.41002e-05	up	yes
gene:chr4g00762231	3.43583e-05	up	yes
gene:chr3g00527531	3.46743e-05	up	yes
gene:chr4g00769361	3.47263e-05	down	yes
gene:chr8g01289131	3.49562e-05	up	yes
gene:chr9g01365481	3.50421e-05	down	yes
gene:chr3g00559021	3.5246e-05	down	yes
gene:chr6g01008671	3.52571e-05	down	yes
gene:chr1g00012411	3.56765e-05	up	yes
gene:chr6g00954191	3.57126e-05	down	yes
gene:Super-Scaffold_100054g01440001	3.59462e-05	up	yes
gene:chr3g00572371	3.61705e-05	down	yes
gene:chr3g00554911	3.62037e-05	up	yes
gene:chr1g00047271	3.63208e-05	up	yes
gene:chr2g00272891	3.64204e-05	up	yes
gene:unctg_2762g01619951	3.64996e-05	up	yes
gene:chr2g00421781	3.6844e-05	up	yes
gene:chr2g00419471	3.72462e-05	up	yes
gene:chr4g00681811	3.73935e-05	up	yes
gene:chr3g00602191	3.74078e-05	up	yes
gene:chr2g00298951	3.74796e-05	up	yes
gene:chr2g00419501	3.78364e-05	up	yes
gene:chr1g00115031	3.79425e-05	up	yes
gene:chr1g00038071	3.80924e-05	up	yes
gene:chr1g00217121	3.81396e-05	up	yes
gene:chr2g00397641	3.82458e-05	up	yes
gene:chr2g00310491	3.84628e-05	down	yes
gene:chr3g00571311	3.86733e-05	down	yes
gene:chr7g01139691	3.88541e-05	up	yes
gene:chr8g01326341	3.88847e-05	up	yes
gene:chr4g00692761	3.93618e-05	down	yes
gene:chr5g00834601	3.95769e-05	down	yes
gene:chr5g00888741	3.97211e-05	down	yes
gene:unctg_6047g01604441	4.06933e-05	up	yes
gene:chr6g01016871	4.076e-05	up	yes
gene:chr4g00716971	4.08802e-05	up	yes
gene:chr6g01001971	4.15119e-05	down	yes
gene:chr2g00419641	4.15816e-05	down	yes
gene:chr7g01252101	4.17227e-05	up	yes
gene:chr4g00615891	4.19682e-05	up	yes
gene:chr5g00870961	4.20965e-05	down	yes
gene:chr3g00520791	4.21356e-05	down	yes
gene:chr3g00504501	4.23218e-05	up	yes
gene:chr2g00419561	4.29526e-05	up	yes
gene:chr1g00053641	4.30377e-05	up	yes
gene:chr7g01107801	4.31271e-05	down	yes
gene:chr6g00993761	4.3283e-05	down	yes
gene:chr2g00316711	4.33008e-05	down	yes
gene:chr1g00084401	4.35532e-05	up	yes
gene:chr4g00740811	4.37035e-05	up	yes
gene:chr1g00129931	4.39888e-05	up	yes
gene:chr6g00944211	4.43153e-05	up	yes
gene:unctg_876g01508591	4.46418e-05	up	yes
gene:chr4g00669931	4.46578e-05	up	yes
gene:chr5g00851881	4.51469e-05	up	yes
gene:chr6g00987231	4.5329e-05	down	yes
gene:unctg_1782g01605311	4.5381e-05	up	yes
gene:chr6g01074531	4.58783e-05	down	yes
gene:Super-Scaffold_100173g01481361	4.60524e-05	down	yes
gene:chr5g00894631	4.66681e-05	up	yes
gene:chr5g00856361	4.67709e-05	up	yes
gene:chr7g01232571	4.70491e-05	down	yes
gene:unctg_483g01635201	4.76343e-05	up	yes
gene:chr7g01147331	4.80235e-05	down	yes
gene:chr1g00186061	4.80722e-05	up	yes
gene:chr1g00202271	4.82959e-05	down	yes
gene:unctg_4493g01505331	4.86009e-05	down	yes
gene:chr1g00108011	4.87752e-05	up	yes
gene:chr4g00644501	4.90785e-05	up	yes
gene:chr4g00719301	4.91622e-05	up	yes
gene:chr5g00889611	4.98617e-05	down	yes
gene:unctg_2333g01624381	5.00805e-05	up	yes
gene:chr2g00415321	5.0108e-05	up	yes
gene:chr6g00945441	5.01433e-05	up	yes
gene:chr8g01333641	5.0448e-05	up	yes
gene:chr5g00889681	5.05099e-05	up	yes
gene:chr7g01177371	5.06729e-05	down	yes
gene:unctg_2061g01540601	5.07921e-05	down	yes
gene:chr1g00096441	5.07972e-05	up	yes
gene:chr6g01010551	5.11167e-05	up	yes
gene:unctg_3595g01598271	5.12155e-05	up	yes
gene:Super-Scaffold_100110g01448311	5.14091e-05	down	yes
gene:unctg_1388g01523321	5.15001e-05	up	yes
gene:chr3g00432341	5.16324e-05	up	yes
gene:chr4g00741501	5.18935e-05	down	yes
gene:chr2g00308211	5.19677e-05	up	yes
gene:chr8g01310541	5.20714e-05	up	yes
gene:unctg_5332g01551321	5.24161e-05	up	yes
gene:chr2g00418431	5.24978e-05	up	yes
gene:chr7g01230581	5.2603e-05	down	yes
gene:chr5g00864081	5.30824e-05	down	yes
gene:unctg_3878g01606811	5.31791e-05	up	yes
gene:chr3g00435981	5.34804e-05	up	yes
gene:chr2g00348881	5.35887e-05	down	yes
gene:chr1g00035921	5.36386e-05	up	yes
gene:chr6g01010351	5.38931e-05	up	yes
gene:chr6g00946001	5.40227e-05	up	yes
gene:chr1g00124381	5.42749e-05	up	yes
gene:chr4g00623241	5.4357e-05	down	yes
gene:chr1g00005811	5.45455e-05	down	yes
gene:chr8g01291571	5.46887e-05	down	yes
gene:chr3g00534451	5.50806e-05	up	yes
gene:chr4g00691341	5.54395e-05	up	yes
gene:chr4g00708741	5.57358e-05	down	yes
gene:chr7g01196991	5.61328e-05	up	yes
gene:chr1g00141111	5.62208e-05	up	yes
gene:chr4g00698181	5.62973e-05	down	yes
gene:chr1g00087051	5.64495e-05	up	yes
gene:chr5g00799621	5.6847e-05	down	yes
gene:chr4g00687571	5.71037e-05	up	yes
gene:chr8g01309251	5.73696e-05	up	yes
gene:chr6g01006251	5.74285e-05	up	yes
gene:chr2g00302381	5.75728e-05	up	yes
gene:chr1g00049151	5.76425e-05	up	yes
gene:chr6g01019641	5.79528e-05	down	yes
gene:chr7g01215791	5.81087e-05	up	yes
gene:chr1g00072331	5.82727e-05	up	yes
gene:chr4g00758591	5.83006e-05	down	yes
gene:chr1g00115921	5.87352e-05	up	yes
gene:chr2g00324381	5.93107e-05	down	yes
gene:chr7g01230151	5.98759e-05	down	yes
gene:chr1g00100021	6.0193e-05	up	yes
gene:Super-Scaffold_100038g01430681	6.22946e-05	up	yes
gene:chr1g00196011	6.23824e-05	down	yes
gene:chr1g00068361	6.28767e-05	up	yes
gene:chr4g00688071	6.3153e-05	down	yes
gene:chr7g01215621	6.36629e-05	down	yes
gene:chr5g00866961	6.42563e-05	up	yes
gene:chr7g01238811	6.4612e-05	up	yes
gene:chr4g00686531	6.49159e-05	up	yes
gene:chr1g00149381	6.4942e-05	up	yes
gene:chr4g00740471	6.50531e-05	up	yes
gene:chr1g00187251	6.58761e-05	up	yes
gene:chr1g00195331	6.6734e-05	up	yes
gene:chr2g00349641	6.67536e-05	up	yes
gene:chr1g00217081	6.68818e-05	up	yes
gene:chr6g01040911	6.70453e-05	up	yes
gene:chr4g00725161	6.73648e-05	up	yes
gene:chr8g01344741	6.82436e-05	down	yes
gene:chr5g00833131	6.8318e-05	up	yes
gene:chr7g01172411	6.8547e-05	down	yes
gene:chr5g00874421	6.926e-05	up	yes
gene:chr2g00368461	6.94067e-05	up	yes
gene:chr7g01136251	6.95828e-05	up	yes
gene:chr1g00085271	6.97576e-05	up	yes
gene:chr3g00563971	7.01479e-05	up	yes
gene:chr5g00878971	7.05337e-05	up	yes
gene:unctg_3878g01606821	7.07651e-05	up	yes
gene:Super-Scaffold_100054g01443171	7.07852e-05	down	yes
gene:chr4g00685721	7.08766e-05	up	yes
gene:unctg_972g01543811	7.13426e-05	up	yes
gene:chr1g00065341	7.17799e-05	down	yes
gene:chr7g01233541	7.17982e-05	up	yes
gene:chr7g01231401	7.217e-05	up	yes
gene:chr3g00584601	7.21971e-05	up	yes
gene:chr5g00930241	7.22466e-05	up	yes
gene:chr4g00735991	7.24714e-05	up	yes
gene:unctg_4113g01570541	7.25706e-05	up	yes
gene:chr7g01151981	7.32492e-05	down	yes
gene:chr6g01000301	7.33896e-05	up	yes
gene:chr4g00678371	7.38454e-05	up	yes
gene:chr4g00738231	7.45626e-05	down	yes
gene:chr9g01389641	7.52406e-05	up	yes
gene:chr1g00121371	7.58503e-05	up	yes
gene:chr2g00303901	7.60983e-05	up	yes
gene:chr6g01074441	7.65387e-05	up	yes
gene:chr6g01025551	7.65513e-05	up	yes
gene:chr4g00733631	7.70442e-05	up	yes
gene:chr4g00724021	7.71778e-05	down	yes
gene:chr3g00445231	7.73555e-05	up	yes
gene:chr5g00897691	7.81819e-05	down	yes
gene:unctg_678g01644761	7.82705e-05	up	yes
gene:chr4g00723311	7.85987e-05	up	yes
gene:chr7g01227191	7.87509e-05	down	yes
gene:chr7g01175981	7.87897e-05	up	yes
gene:chr8g01342651	7.96417e-05	up	yes
gene:chr3g00466511	7.96748e-05	up	yes
gene:unctg_3874g01614221	8.0001e-05	up	yes
gene:chr7g01199121	8.05961e-05	up	yes
gene:chr2g00339001	8.1258e-05	down	yes
gene:unctg_496g01506771	8.17571e-05	down	yes
gene:chr2g00422171	8.18713e-05	down	yes
gene:chr5g00863961	8.20878e-05	down	yes
gene:chr2g00264331	8.22998e-05	up	yes
gene:chr1g00156731	8.24805e-05	down	yes
gene:chr1g00069071	8.2513e-05	up	yes
gene:chr4g00632631	8.30186e-05	down	yes
gene:chr3g00505751	8.32531e-05	up	yes
gene:chr6g00980461	8.36268e-05	up	yes
gene:chr1g00105361	8.36873e-05	down	yes
gene:Super-Scaffold_6097g01472461	8.38039e-05	down	yes
gene:chr8g01347981	8.4265e-05	up	yes
gene:chr3g00547511	8.45342e-05	down	yes
gene:chr3g00546951	8.45596e-05	up	yes
gene:chr4g00678441	8.47398e-05	up	yes
gene:chr3g00530941	8.55395e-05	up	yes
gene:chr5g00872231	8.5776e-05	up	yes
gene:chr5g00889201	8.61413e-05	down	yes
gene:chr7g01162611	8.63253e-05	up	yes
gene:chr5g00933771	8.66773e-05	up	yes
gene:chr1g00084801	8.69819e-05	up	yes
gene:chr8g01285431	8.71359e-05	up	yes
gene:unctg_782g01512931	8.71422e-05	down	yes
gene:chr2g00300811	8.71443e-05	up	yes
gene:chr2g00377441	8.7595e-05	down	yes
gene:chr5g00927381	8.78291e-05	down	yes
gene:chr2g00416741	8.79185e-05	up	yes
gene:chr9g01381941	8.7942e-05	up	yes
gene:chr4g00735421	8.81934e-05	up	yes
gene:unctg_1298g01538251	8.84218e-05	down	yes
gene:chr8g01339781	8.86432e-05	down	yes
gene:chr8g01296721	8.94042e-05	up	yes
gene:chr9g01407301	8.94366e-05	up	yes
gene:unctg_2112g01613001	8.97351e-05	down	yes
gene:chr6g01039381	9.04339e-05	down	yes
gene:chr3g00583461	9.10727e-05	up	yes
gene:chr2g00308631	9.11552e-05	down	yes
gene:chr1g00207931	9.12044e-05	up	yes
gene:chr1g00017281	9.13283e-05	up	yes
gene:chr4g00733971	9.1621e-05	up	yes
gene:chr4g00645611	9.22636e-05	up	yes
gene:chr1g00186671	9.25258e-05	up	yes
gene:chr1g00039941	9.29167e-05	up	yes
gene:unctg_5736g01566411	9.30544e-05	up	yes
gene:unctg_3874g01614211	9.3251e-05	up	yes
gene:chr4g00659671	9.38839e-05	up	yes
gene:chr8g01285831	9.42077e-05	down	yes
gene:chr7g01221051	9.43424e-05	up	yes
gene:chr3g00528461	9.47716e-05	up	yes
gene:chr2g00230501	9.52908e-05	down	yes
gene:chr6g01054841	9.54793e-05	up	yes
gene:chr7g01244461	9.56099e-05	down	yes
gene:chr1g00049431	9.63325e-05	up	yes
gene:chr2g00254931	9.68015e-05	up	yes
gene:chr7g01201151	9.69005e-05	up	yes
gene:chr3g00549401	9.72173e-05	up	yes
gene:chr4g00734161	9.7779e-05	down	yes
gene:chr5g00837511	9.80436e-05	up	yes
gene:chr4g00713251	9.82249e-05	up	yes
gene:chr1g00084461	9.85573e-05	up	yes
gene:chr9g01355491	9.85814e-05	up	yes
gene:chr3g00506291	9.86519e-05	down	yes
gene:chr1g00159021	9.91465e-05	up	yes
gene:chr6g01040221	9.93691e-05	down	yes
gene:chr1g00207801	9.9839e-05	up	yes
gene:chr4g00735921	9.99147e-05	down	yes
gene:chr3g00588861	0.000100585	up	yes
gene:chr2g00248771	0.000100936	down	yes
gene:chr4g00611651	0.000101055	down	yes
gene:chr5g00887121	0.000101258	up	yes
gene:chr2g00415491	0.000101312	down	yes
gene:chr4g00742341	0.0001014	up	yes
gene:chr5g00896811	0.000101636	up	yes
gene:chr4g00699511	0.000101775	up	yes
gene:chr6g00964431	0.000101849	down	yes
gene:chr3g00586491	0.00010234	up	yes
gene:chr4g00750821	0.000102537	up	yes
gene:chr5g00876081	0.000102657	down	yes
gene:chr2g00331981	0.000103087	up	yes
gene:chr4g00677241	0.000103336	down	yes
gene:chr1g00121921	0.000103428	up	yes
gene:chr2g00383031	0.000104861	up	yes
gene:chr3g00485881	0.00010536	down	yes
gene:chr8g01300101	0.000106116	up	yes
gene:unctg_3019g01668601	0.000106248	up	yes
gene:chr1g00074801	0.000106282	up	yes
gene:chr4g00749101	0.000107226	up	yes
gene:chr1g00111101	0.000107493	up	yes
gene:chr6g01043831	0.000107848	up	yes
gene:chr4g00671421	0.00010873	up	yes
gene:chr6g00991681	0.000109052	up	yes
gene:chr4g00620581	0.00010941	up	yes
gene:chr5g00855581	0.000109609	up	yes
gene:chr3g00530541	0.00011033	up	yes
gene:chr1g00072321	0.000110614	up	yes
gene:chr3g00569321	0.000111634	up	yes
gene:unctg_496g01506781	0.00011214	up	yes
gene:chr3g00590541	0.000112337	up	yes
gene:chr4g00685621	0.000112685	up	yes
gene:chr7g01226391	0.000113286	down	yes
gene:chr6g01071831	0.000113526	up	yes
gene:chr6g01010641	0.000113712	up	yes
gene:unctg_5505g01576571	0.000113949	down	yes
gene:unctg_3884g01512421	0.000116794	up	yes
gene:chr7g01199071	0.000117229	up	yes
gene:chr5g00909991	0.000117409	down	yes
gene:chr5g00861211	0.000117725	up	yes
gene:chr5g00897291	0.000117758	down	yes
gene:unctg_1388g01523331	0.000118816	down	yes
gene:chr5g00822511	0.000118832	up	yes
gene:chr2g00293971	0.000118847	down	yes
gene:chr7g01229641	0.000118895	up	yes
gene:chr2g00348251	0.000119022	down	yes
gene:chr2g00411501	0.000119076	up	yes
gene:chr4g00665101	0.000119283	down	yes
gene:unctg_5336g01508521	0.000121068	up	yes
gene:unctg_1242g01502631	0.000121139	up	yes
gene:chr2g00314181	0.000121578	down	yes
gene:chr6g01027681	0.000122284	down	yes
gene:chr2g00293681	0.000122334	down	yes
gene:chr5g00893861	0.00012244	down	yes
gene:chr4g00738441	0.000122557	up	yes
gene:chr1g00008741	0.000124005	up	yes
gene:chr1g00166361	0.000124046	down	yes
gene:chr2g00317721	0.000124764	up	yes
gene:chr3g00583891	0.000124766	up	yes
gene:chr2g00301961	0.000126309	down	yes
gene:chr6g01020111	0.000126456	up	yes
gene:chr1g00068421	0.000126726	down	yes
gene:chr2g00325571	0.000126888	up	yes
gene:p0ctg_692g01511661	0.000127039	down	yes
gene:chr3g00427481	0.000127121	up	yes
gene:chr5g00941341	0.000127182	up	yes
gene:chr2g00355241	0.000128424	down	yes
gene:chr4g00760681	0.000128431	up	yes
gene:chr6g00993741	0.000129161	down	yes
gene:chr1g00048531	0.000129661	up	yes
gene:chr5g00874231	0.000130312	up	yes
gene:chr8g01298191	0.000130797	down	yes
gene:unctg_4702g01679451	0.000131135	up	yes
gene:chr4g00672011	0.000131409	up	yes
gene:chr5g00895511	0.000131619	up	yes
gene:Super-Scaffold_100915g01421481	0.000132111	up	yes
gene:Super-Scaffold_100054g01438341	0.000132146	up	yes
gene:chr8g01273111	0.000132945	down	yes
gene:chr6g01028541	0.000133247	up	yes
gene:chr3g00547691	0.000133962	up	yes
gene:chr3g00530471	0.000134079	up	yes
gene:chr8g01312001	0.000134314	up	yes
gene:chr8g01318791	0.000134426	up	yes
gene:unctg_1595g01606251	0.000136191	up	yes
gene:chr9g01384421	0.000137936	up	yes
gene:chr3g00462901	0.000138164	up	yes
gene:chr6g01010741	0.000138712	up	yes
gene:chr2g00255441	0.000139163	up	yes
gene:chr1g00127441	0.000140608	up	yes
gene:chr6g01016031	0.000140884	up	yes
gene:chr1g00146391	0.000141867	down	yes
gene:chr8g01286221	0.000141928	up	yes
gene:chr1g00053491	0.000142013	down	yes
gene:chr3g00457761	0.000142205	up	yes
gene:chr2g00346641	0.000142369	down	yes
gene:chr7g01165391	0.000142921	up	yes
gene:chr8g01301301	0.000143125	down	yes
gene:chr3g00519971	0.000145388	up	yes
gene:unctg_1107g01571471	0.000145934	down	yes
gene:chr1g00147761	0.000146229	up	yes
gene:chr7g01223731	0.000146928	up	yes
gene:chr6g01014161	0.00014746	up	yes
gene:chr3g00576251	0.000148051	down	yes
gene:chr6g01019391	0.000148523	down	yes
gene:unctg_1531g01525471	0.000148578	down	yes
gene:chr3g00524671	0.000149583	down	yes
gene:chr4g00637541	0.000149877	up	yes
gene:chr5g00875601	0.000150703	up	yes
gene:chr7g01101171	0.000151731	up	yes
gene:unctg_3268g01592641	0.000152451	up	yes
gene:unctg_1473g01633411	0.000153727	down	yes
gene:chr7g01234461	0.00015434	up	yes
gene:chr5g00834401	0.000154687	up	yes
gene:unctg_4711g01671851	0.000154722	up	yes
gene:unctg_6014g01652241	0.000155724	up	yes
gene:chr3g00553781	0.000155767	up	yes
gene:chr4g00728181	0.000155804	down	yes
gene:chr4g00652921	0.000155835	up	yes
gene:chr8g01339891	0.000156592	up	yes
gene:chr7g01186831	0.000156862	down	yes
gene:chr2g00316901	0.000157515	down	yes
gene:chr3g00561881	0.000157751	up	yes
gene:chr4g00681281	0.000157842	up	yes
gene:chr7g01251531	0.000158434	up	yes
gene:chr4g00748901	0.000158515	up	yes
gene:chr4g00689551	0.000159723	down	yes
gene:chr5g00812081	0.000159887	up	yes
gene:chr4g00676701	0.000160725	up	yes
gene:chr6g00994061	0.000160947	up	yes
gene:chr3g00541091	0.000161637	up	yes
gene:Super-Scaffold_100123g01462731	0.000161881	up	yes
gene:chr1g00094461	0.000162027	up	yes
gene:chr3g00598081	0.000164087	up	yes
gene:chr2g00259771	0.000164808	up	yes
gene:chr1g00178521	0.000165439	down	yes
gene:chr2g00283721	0.000165651	up	yes
gene:chr5g00876961	0.000166142	up	yes
gene:chr5g00785781	0.000166274	up	yes
gene:chr2g00294461	0.000166328	down	yes
gene:unctg_3893g01628411	0.000167443	down	yes
gene:chr1g00188711	0.000167952	down	yes
gene:chr6g01022371	0.000168583	down	yes
gene:chr4g00730111	0.000169214	up	yes
gene:chr2g00402511	0.000170914	up	yes
gene:unctg_2932g01543631	0.000171085	up	yes
gene:chr6g00973311	0.000171805	up	yes
gene:chr4g00666421	0.000172023	down	yes
gene:chr5g00932741	0.000172117	down	yes
gene:chr1g00046341	0.000172918	up	yes
gene:unctg_4974g01587171	0.000173202	up	yes
gene:chr1g00119001	0.000173225	up	yes
gene:chr8g01301881	0.000173668	up	yes
gene:chr2g00254421	0.000173687	up	yes
gene:chr5g00866511	0.000173808	up	yes
gene:chr7g01246171	0.000174587	down	yes
gene:chr2g00310721	0.000174734	up	yes
gene:chr1g00222271	0.000176223	up	yes
gene:chr2g00367411	0.000178596	down	yes
gene:chr1g00048791	0.000179177	up	yes
gene:chr2g00277121	0.000179687	down	yes
gene:chr3g00545151	0.000180214	up	yes
gene:chr3g00477791	0.000182372	up	yes
gene:chr4g00758071	0.000183286	up	yes
gene:chr7g01159331	0.000184509	down	yes
gene:chr4g00705381	0.000184687	up	yes
gene:chr3g00573641	0.000184935	down	yes
gene:chr2g00398431	0.00018611	down	yes
gene:chr3g00453311	0.000187497	down	yes
gene:chr2g00317641	0.000187648	up	yes
gene:chr8g01300051	0.00018883	up	yes
gene:chr5g00855771	0.000188902	up	yes
gene:chr4g00675871	0.00019021	up	yes
gene:chr1g00083331	0.000191462	down	yes
gene:chr1g00131461	0.000192867	up	yes
gene:chr3g00558731	0.000193211	up	yes
gene:chr8g01302161	0.00019335	up	yes
gene:chr1g00129571	0.000193494	down	yes
gene:Super-Scaffold_100110g01452271	0.000193678	up	yes
gene:unctg_1358g01568941	0.000194768	down	yes
gene:chr5g00899841	0.000194771	up	yes
gene:chr4g00682721	0.000194957	up	yes
gene:chr5g00884821	0.000195259	up	yes
gene:chr2g00310551	0.000195646	up	yes
gene:chr4g00704931	0.000196479	down	yes
gene:chr3g00574781	0.000197369	up	yes
gene:chr3g00572691	0.000197836	down	yes
gene:chr2g00397341	0.000198007	up	yes
gene:chr1g00079431	0.00019845	up	yes
gene:chr4g00661381	0.000199453	down	yes
gene:chr8g01319531	0.000200065	up	yes
gene:chr5g00828051	0.000200246	up	yes
gene:unctg_478g01656481	0.0002007	down	yes
gene:chr3g00550921	0.00020072	up	yes
gene:chr1g00094411	0.00020107	up	yes
gene:p0ctg_1099g01636391	0.000202192	up	yes
gene:chr1g00047991	0.000202387	up	yes
gene:unctg_1211g01483431	0.000204239	up	yes
gene:chr2g00386791	0.000204544	down	yes
gene:chr4g00741491	0.000204772	down	yes
gene:unctg_2785g01499561	0.000205209	down	yes
gene:Super-Scaffold_100110g01454671	0.000205912	up	yes
gene:chr2g00308621	0.000206124	down	yes
gene:chr8g01300751	0.000206332	up	yes
gene:chr5g00909971	0.000206616	up	yes
gene:chr7g01109891	0.000207186	up	yes
gene:chr1g00052241	0.000207411	down	yes
gene:unctg_465g01662171	0.000208837	down	yes
gene:chr5g00930671	0.000209114	down	yes
gene:chr6g01045131	0.000209284	up	yes
gene:chr1g00070601	0.000209665	up	yes
gene:chr5g00909721	0.000210938	down	yes
gene:chr2g00352281	0.000211878	up	yes
gene:chr1g00042341	0.000212967	up	yes
gene:chr5g00834411	0.00021297	up	yes
gene:chr5g00877941	0.000214712	up	yes
gene:chr2g00295121	0.000216842	up	yes
gene:chr3g00559401	0.000217038	up	yes
gene:chr6g01025951	0.000217575	up	yes
gene:chr4g00662771	0.000218281	up	yes
gene:chr8g01329551	0.000218589	up	yes
gene:chr2g00351011	0.000218703	up	yes
gene:unctg_2004g01578031	0.000219077	up	yes
gene:Super-Scaffold_100054g01446331	0.000222127	down	yes
gene:chr3g00574581	0.000222377	down	yes
gene:unctg_4793g01670591	0.000222523	up	yes
gene:chr5g00832551	0.0002237	down	yes
gene:chr3g00567771	0.000224614	down	yes
gene:chr2g00386811	0.000225098	down	yes
gene:chr6g01056901	0.000226035	down	yes
gene:chr5g00915101	0.000226341	up	yes
gene:p0ctg_690g01641061	0.000226456	down	yes
gene:chr5g00851661	0.00022661	down	yes
gene:chr5g00788171	0.000226651	up	yes
gene:chr6g01043911	0.000226758	down	yes
gene:chr4g00736511	0.000227353	up	yes
gene:chr6g01019941	0.000227743	down	yes
gene:chr3g00583311	0.000228906	up	yes
gene:chr8g01316841	0.000229875	up	yes
gene:chr1g00061561	0.000230074	up	yes
gene:chr6g01000621	0.00023047	up	yes
gene:chr1g00053671	0.00023152	down	yes
gene:chr7g01143851	0.000232565	up	yes
gene:chr3g00554241	0.000234077	up	yes
gene:chr3g00551161	0.000234546	up	yes
gene:chr1g00158881	0.000234946	down	yes
gene:chr3g00502211	0.000235006	up	yes
gene:chr2g00273731	0.000235742	down	yes
gene:chr4g00655411	0.000236033	down	yes
gene:chr2g00299311	0.000237305	up	yes
gene:chr4g00724551	0.00023826	up	yes
gene:chr3g00573331	0.00023848	down	yes
gene:p0ctg_321g01647871	0.000239768	down	yes
gene:chr3g00561251	0.000239827	up	yes
gene:chr2g00315501	0.000239965	up	yes
gene:chr7g01198201	0.000241243	up	yes
gene:chr1g00193091	0.000242478	up	yes
gene:unctg_5391g01523041	0.000243593	up	yes
gene:chr6g01015001	0.000244632	up	yes
gene:chr6g01004111	0.000245606	down	yes
gene:chr5g00846761	0.000246677	up	yes
gene:chr3g00581461	0.000246869	up	yes
gene:chr1g00061331	0.000247636	down	yes
gene:chr1g00132161	0.000247663	up	yes
gene:chr7g01230131	0.000249033	down	yes
gene:chr1g00119941	0.000249883	up	yes
gene:chr2g00241601	0.000250083	up	yes
gene:chr2g00345081	0.000252063	up	yes
gene:chr6g00999331	0.000253323	down	yes
gene:chr2g00421511	0.000253331	up	yes
gene:chr3g00500781	0.000254718	up	yes
gene:chr8g01267421	0.000255353	up	yes
gene:chr1g00133241	0.00025581	down	yes
gene:chr2g00423001	0.000257274	up	yes
gene:unctg_4432g01513831	0.000257652	up	yes
gene:unctg_4415g01559651	0.000258073	down	yes
gene:chr2g00264991	0.000259085	up	yes
gene:unctg_5878g01669001	0.000260381	up	yes
gene:chr3g00500531	0.000261178	down	yes
gene:chr6g00954181	0.000261656	down	yes
gene:chr1g00124491	0.000267089	up	yes
gene:chr5g00872141	0.000267144	up	yes
gene:unctg_6023g01606121	0.000267498	down	yes
gene:chr4g00732181	0.000267818	up	yes
gene:chr5g00799991	0.000268784	up	yes
gene:chr5g00918151	0.000269825	up	yes
gene:unctg_1915g01633321	0.000270502	up	yes
gene:chr6g01048181	0.000271292	down	yes
gene:chr4g00643071	0.000273056	down	yes
gene:chr6g00943241	0.000273245	up	yes
gene:chr5g00864751	0.000275987	down	yes
gene:chr7g01212301	0.000276877	down	yes
gene:chr4g00672901	0.000276919	up	yes
gene:unctg_3052g01652391	0.000277316	down	yes
gene:chr6g01033481	0.000277447	up	yes
gene:chr1g00210761	0.00027774	up	yes
gene:chr1g00093451	0.000277914	down	yes
gene:chr8g01286411	0.000277915	up	yes
gene:chr2g00294631	0.00027806	up	yes
gene:chr8g01282981	0.000279006	up	yes
gene:chr1g00090161	0.000279107	up	yes
gene:chr6g01077471	0.000281974	down	yes
gene:p0ctg_895g01541551	0.000282604	up	yes
gene:chr6g00965081	0.000285007	up	yes
gene:chr5g00856971	0.000285285	up	yes
gene:unctg_5627g01632611	0.000285309	up	yes
gene:unctg_1651g01667821	0.000285903	down	yes
gene:chr2g00351021	0.000286159	up	yes
gene:chr3g00580511	0.000286809	up	yes
gene:chr5g00928721	0.000287085	up	yes
gene:chr2g00419311	0.000287421	up	yes
gene:chr5g00864771	0.000287761	up	yes
gene:chr2g00321961	0.000288832	down	yes
gene:chr5g00918161	0.000288992	up	yes
gene:chr8g01305171	0.000291559	up	yes
gene:chr3g00562501	0.000291694	up	yes
gene:chr1g00207271	0.000292	up	yes
gene:chr1g00171681	0.000292076	up	yes
gene:chr1g00132561	0.000292456	up	yes
gene:unctg_3494g01585721	0.000296645	down	yes
gene:chr3g00540351	0.000299091	down	yes
gene:chr3g00560111	0.000299363	up	yes
gene:chr3g00541921	0.000300298	up	yes
gene:chr2g00367141	0.000300918	down	yes
gene:chr2g00386941	0.000302726	up	yes
gene:chr6g00983841	0.000303374	down	yes
gene:chr1g00153161	0.000304238	up	yes
gene:chr7g01231121	0.000304532	down	yes
gene:chr4g00672891a	0.000304596	up	yes
gene:chr5g00832091	0.00030551	up	yes
gene:unctg_4974g01587241	0.000307147	down	yes
gene:unctg_1546g01533681	0.000307271	up	yes
gene:chr4g00691001	0.00030734	down	yes
gene:unctg_5849g01527451	0.000307629	up	yes
gene:chr4g00692511	0.000311162	up	yes
gene:chr4g00724251	0.000312111	up	yes
gene:chr1g00193801	0.000312172	up	yes
gene:chr8g01321091	0.000312649	down	yes
gene:unctg_4211g01642841	0.000313275	up	yes
gene:unctg_5376g01642061	0.000313681	up	yes
gene:chr2g00307951	0.000314042	up	yes
gene:chr3g00439211	0.000316338	down	yes
gene:chr1g00069051	0.000320625	up	yes
gene:chr4g00762011	0.000321126	up	yes
gene:chr4g00684131	0.000323324	up	yes
gene:chr3g00501741	0.00032345	up	yes
gene:chr2g00316781	0.000324578	down	yes
gene:chr1g00079371	0.000328284	up	yes
gene:chr5g00855691	0.000328338	up	yes
gene:chr2g00295411	0.000328749	down	yes
gene:chr6g00993161	0.000329643	up	yes
gene:chr2g00319931	0.00032994	down	yes
gene:chr5g00860631	0.000330784	up	yes
gene:chr4g00677401	0.000332804	down	yes
gene:chr3g00572811	0.000332958	down	yes
gene:chr1g00211261	0.000333488	up	yes
gene:chr7g01245121	0.000333592	up	yes
gene:chr7g01203421	0.000333897	up	yes
gene:chr4g00672771	0.000335809	down	yes
gene:chr1g00160511	0.000340312	up	yes
gene:chr4g00667081	0.000340522	down	yes
gene:chr6g01085231	0.000340695	down	yes
gene:chr1g00011911	0.000341231	up	yes
gene:chr7g01108931	0.00034188	up	yes
gene:chr3g00555171	0.000343217	up	yes
gene:chr3g00438591	0.000343687	up	yes
gene:chr8g01340921	0.000343991	up	yes
gene:Super-Scaffold_100054g01437271	0.000344835	down	yes
gene:chr1g00127081	0.000345287	down	yes
gene:Super-Scaffold_100915g01415751	0.000346038	up	yes
gene:chr5g00941601	0.000346204	up	yes
gene:chr7g01184981	0.000347079	up	yes
gene:chr6g00975231	0.000348122	up	yes
gene:chr5g00890021	0.00034853	down	yes
gene:chr6g01035121	0.000348688	down	yes
gene:chr4g00738051	0.000349701	up	yes
gene:chr2g00281691	0.000349813	up	yes
gene:chr8g01286481	0.000350645	up	yes
gene:chr3g00499991	0.00035132	down	yes
gene:chr1g00160241	0.000351566	down	yes
gene:chr6g01023341	0.000351617	up	yes
gene:chr5g00924161	0.00035257	up	yes
gene:p0ctg_690g01641081	0.000353682	down	yes
gene:unctg_1998g01494561	0.000354161	up	yes
gene:chr4g00742191	0.000354596	down	yes
gene:chr5g00870701	0.000354793	up	yes
gene:p0ctg_283g01570111	0.000355505	down	yes
gene:chr2g00301541	0.000355653	up	yes
gene:chr4g00616931	0.000355734	down	yes
gene:chr1g00033541	0.000355761	up	yes
gene:chr6g01075161	0.000356534	up	yes
gene:chr1g00098521	0.000358244	down	yes
gene:chr5g00901811	0.000358606	up	yes
gene:chr9g01386161	0.000359397	up	yes
gene:chr5g00936671	0.000359578	down	yes
gene:chr1g00007241	0.000362942	up	yes
gene:chr4g00683761	0.000364055	down	yes
gene:unctg_3784g01604311	0.000364748	up	yes
gene:chr7g01222231	0.00036477	up	yes
gene:chr5g00873941	0.000366708	up	yes
gene:chr2g00299951	0.000368276	up	yes
gene:chr5g00785961	0.000368985	down	yes
gene:chr2g00258951	0.000371143	up	yes
gene:chr6g01001901	0.000372211	up	yes
gene:chr5g00780591	0.000372599	up	yes
gene:chr1g00067741	0.000373074	up	yes
gene:chr2g00420701	0.000373568	down	yes
gene:chr8g01261521	0.000373709	up	yes
gene:chr9g01378581	0.000374054	up	yes
gene:chr1g00229111	0.000374172	down	yes
gene:chr4g00770561	0.00037435	up	yes
gene:chr2g00411831	0.000374451	up	yes
gene:unctg_2017g01575581	0.000375034	down	yes
gene:chr4g00665921	0.000375106	up	yes
gene:chr5g00826611	0.000377133	up	yes
gene:chr7g01181111	0.000377514	up	yes
gene:chr6g00979951	0.000378387	up	yes
gene:chr7g01221061	0.000381244	up	yes
gene:chr1g00076741	0.000381882	up	yes
gene:chr7g01169971	0.000382605	down	yes
gene:chr5g00833481	0.000384157	up	yes
gene:chr6g00962841	0.000384314	down	yes
gene:chr2g00291411	0.000385296	down	yes
gene:chr5g00856901	0.000386572	up	yes
gene:chr3g00484151	0.000386575	up	yes
gene:chr4g00612001	0.000386913	up	yes
gene:chr1g00081111	0.000392228	up	yes
gene:unctg_3257g01658141	0.000393653	up	yes
gene:chr5g00910221	0.000395678	up	yes
gene:chr2g00325061	0.000396532	up	yes
gene:chr7g01222181	0.000397344	up	yes
gene:chr2g00416661	0.000397449	up	yes
gene:chr2g00316441	0.000398952	down	yes
gene:chr6g01000871	0.00040009	up	yes
gene:chr7g01216411	0.00040065	up	yes
gene:chr6g01057321	0.000401122	up	yes
gene:chr4g00678711	0.000401753	up	yes
gene:chr2g00289671	0.000403337	down	yes
gene:chr3g00554841	0.000405677	down	yes
gene:chr6g01037601	0.000408937	down	yes
gene:Super-Scaffold_100054g01439971	0.000409011	up	yes
gene:chr4g00657341	0.000409411	up	yes
gene:chr6g01057331	0.000409539	up	yes
gene:chr1g00095301	0.00041036	down	yes
gene:unctg_2483g01562421	0.000410917	down	yes
gene:chr3g00601701	0.000412777	down	yes
gene:chr5g00877561	0.000413884	up	yes
gene:chr4g00758151	0.000417197	up	yes
gene:unctg_876g01508581	0.000417994	up	yes
gene:chr2g00296801	0.000418065	up	yes
gene:chr1g00013021	0.000418171	down	yes
gene:chr2g00348351	0.000419531	up	yes
gene:chr4g00753451	0.000421875	up	yes
gene:chr3g00577441	0.000422324	down	yes
gene:chr8g01254141	0.000422402	up	yes
gene:chr1g00019761	0.000423811	up	yes
gene:Super-Scaffold_100123g01464011	0.000424383	up	yes
gene:chr6g01052081	0.000425783	up	yes
gene:chr9g01413081	0.00042607	up	yes
gene:chr1g00154751	0.000426665	up	yes
gene:chr3g00550111	0.000427932	up	yes
gene:chr3g00540361	0.000429311	down	yes
gene:unctg_5482g01619341	0.000430037	up	yes
gene:chr1g00101281	0.000430444	down	yes
gene:chr2g00270631	0.000433093	up	yes
gene:chr3g00426791	0.000434199	up	yes
gene:chr5g00873141	0.000435058	up	yes
gene:chr4g00681981	0.000435448	up	yes
gene:chr7g01250421	0.000435782	up	yes
gene:chr2g00324251	0.000436173	up	yes
gene:chr7g01251511	0.000438144	up	yes
gene:chr1g00101431	0.00043967	up	yes
gene:chr1g00127211	0.000440844	down	yes
gene:chr2g00315831	0.000443498	down	yes
gene:chr5g00839461	0.000444877	up	yes
gene:chr4g00705551	0.000445541	up	yes
gene:chr1g00220851	0.000446063	up	yes
gene:chr4g00672871	0.000448547	up	yes
gene:chr4g00659631	0.000448742	up	yes
gene:chr2g00362351	0.000448878	up	yes
gene:chr3g00557581	0.000450188	down	yes
gene:chr8g01325641	0.000451341	up	yes
gene:chr3g00585301	0.000455254	up	yes
gene:chr7g01188241	0.000455376	up	yes
gene:chr6g01090541	0.000455426	up	yes
gene:chr2g00398521	0.000455832	down	yes
gene:chr5g00907981	0.000458182	down	yes
gene:chr7g01211031	0.000460741	up	yes
gene:chr5g00780311	0.000461858	up	yes
gene:chr2g00246401	0.000462666	up	yes
gene:p0ctg_962g01625401	0.000464352	down	yes
gene:chr4g00755491	0.000466272	up	yes
gene:Super-Scaffold_100123g01462161	0.000466408	up	yes
gene:chr2g00415801	0.000466557	up	yes
gene:chr5g00907081	0.000470573	up	yes
gene:chr7g01119661	0.000471384	down	yes
gene:chr6g01089621	0.000473599	down	yes
gene:chr4g00708431	0.000474029	up	yes
gene:chr1g00077881	0.000475261	up	yes
gene:chr3g00566901	0.000475449	up	yes
gene:chr6g01048351	0.000476486	up	yes
gene:chr9g01386791	0.000477766	up	yes
gene:chr4g00734191	0.000478032	up	yes
gene:chr5g00890921	0.000478978	up	yes
gene:chr2g00333691	0.000480626	down	yes
gene:chr1g00058711	0.000481586	up	yes
gene:chr4g00694651	0.0004818	down	yes
gene:chr3g00500971	0.000482095	down	yes
gene:chr3g00500981	0.000482191	down	yes
gene:chr5g00836541	0.000484889	up	yes
gene:chr3g00499211	0.000485438	down	yes
gene:Super-Scaffold_100054g01435241	0.00048703	up	yes
gene:chr6g01080131	0.000489761	up	yes
gene:chr6g01069601	0.000493744	down	yes
gene:chr2g00301831	0.000494075	down	yes
gene:chr6g01080091	0.000495616	down	yes
gene:chr1g00083061	0.00049824	up	yes
gene:chr7g01202291	0.000500389	up	yes
gene:chr5g00863321	0.000502111	up	yes
gene:chr2g00275211	0.00050404	up	yes
gene:unctg_4974g01587181	0.000505821	up	yes
gene:chr1g00127021	0.000506229	down	yes
gene:chr6g00986031	0.000508563	up	yes
gene:chr7g01235181	0.000508645	down	yes
gene:chr3g00482661	0.000513948	down	yes
gene:chr3g00484271	0.000515834	down	yes
gene:chr2g00423631	0.00051877	up	yes
gene:chr3g00582331	0.000519021	up	yes
gene:chr2g00277481	0.000519395	down	yes
gene:chr5g00920111	0.0005194	up	yes
gene:unctg_1665g01584811	0.000520993	up	yes
gene:chr4g00719801	0.000521019	down	yes
gene:chr8g01260671	0.000521026	up	yes
gene:chr6g01070571	0.00052326	down	yes
gene:chr7g01193301	0.000523965	up	yes
gene:chr7g01251541	0.000524693	up	yes
gene:chr6g00976891	0.000525708	down	yes
gene:Super-Scaffold_100054g01439981	0.000526078	up	yes
gene:chr8g01348591	0.000526515	down	yes
gene:chr1g00201201	0.00052704	down	yes
gene:unctg_4681g01595371	0.000527182	down	yes
gene:chr4g00697801	0.000527371	up	yes
gene:chr9g01352011	0.000527997	up	yes
gene:chr5g00939671	0.000528184	up	yes
gene:chr1g00132861	0.000528433	up	yes
gene:chr5g00937831	0.000528446	down	yes
gene:unctg_793g01545261	0.0005291	down	yes
gene:unctg_4318g01510461	0.000529751	up	yes
gene:chr5g00920001	0.000530534	up	yes
gene:chr5g00888751	0.000530578	down	yes
gene:chr1g00116061	0.00053077	up	yes
gene:chr5g00930041	0.000531631	up	yes
gene:chr2g00301081	0.000531787	up	yes
gene:chr6g00945661	0.000532104	up	yes
gene:chr4g00652371	0.000532778	up	yes
gene:chr7g01234901	0.000534837	up	yes
gene:chr6g00955051	0.00053639	down	yes
gene:Super-Scaffold_100915g01421591	0.000536804	up	yes
gene:chr8g01339371	0.00053809	up	yes
gene:chr1g00162991	0.000538889	up	yes
gene:chr7g01198831	0.000539516	up	yes
gene:chr1g00048781	0.000539685	up	yes
gene:chr1g00073891	0.000540021	down	yes
gene:chr4g00747941	0.000541839	up	yes
gene:chr5g00843591	0.000543316	up	yes
gene:unctg_3838g01590231	0.000543796	up	yes
gene:chr5g00833141	0.000551803	up	yes
gene:chr7g01226401	0.000552793	down	yes
gene:chr3g00536441	0.000553531	up	yes
gene:chr1g00021101	0.000554686	up	yes
gene:unctg_3976g01511501	0.000559203	up	yes
gene:chr1g00138751	0.000559304	up	yes
gene:chr4g00762271	0.000561198	up	yes
gene:chr3g00452331	0.000563365	down	yes
gene:p0ctg_924g01574661	0.000564269	up	yes
gene:chr5g00851111	0.000564385	up	yes
gene:chr4g00613101	0.000567003	up	yes
gene:chr6g01020951	0.000567228	up	yes
gene:chr1g00014281	0.000569211	up	yes
gene:chr2g00330081	0.000570078	up	yes
gene:chr6g01009111	0.000570621	up	yes
gene:chr1g00105931	0.000570826	up	yes
gene:chr3g00528261	0.000571549	up	yes
gene:chr1g00085241	0.000572652	up	yes
gene:unctg_4630g01667741	0.00057398	up	yes
gene:unctg_2491g01646981	0.00057404	down	yes
gene:chr4g00727981	0.000574156	up	yes
gene:chr7g01180711	0.000574614	down	yes
gene:chr3g00539551	0.000575968	down	yes
gene:chr1g00068501	0.000576001	up	yes
gene:p0ctg_962g01625411	0.000576102	down	yes
gene:chr8g01325001	0.000577487	up	yes
gene:chr2g00325551	0.000580918	up	yes
gene:chr4g00728121	0.000582233	down	yes
gene:chr6g01001131	0.00058241	down	yes
gene:chr2g00328091	0.000582667	up	yes
gene:chr7g01111891	0.000583459	down	yes
gene:chr7g01135471	0.000584481	up	yes
gene:chr3g00424961	0.000585285	up	yes
gene:unctg_2469g01632431	0.000586709	down	yes
gene:chr5g00780291	0.00059602	up	yes
gene:unctg_425g01568981	0.000597565	down	yes
gene:Super-Scaffold_100038g01431221	0.000597985	down	yes
gene:p0ctg_664g01648451	0.000597999	down	yes
gene:chr2g00248001	0.000598692	up	yes
gene:chr4g00647281	0.00059881	up	yes
gene:unctg_4604g01545791	0.000599503	up	yes
gene:chr2g00383041	0.000603884	up	yes
gene:Super-Scaffold_100054g01442731	0.000606117	down	yes
gene:chr7g01240951	0.0006062	down	yes
gene:Super-Scaffold_100123g01462311	0.000606568	up	yes
gene:chr4g00696271	0.000610608	down	yes
gene:chr1g00054741	0.000613337	up	yes
gene:chr5g00865301	0.000613557	up	yes
gene:chr6g00991921	0.000615666	up	yes
gene:chr6g00950201	0.000618834	up	yes
gene:unctg_2413g01543711	0.000619525	up	yes
gene:chr5g00855671	0.000619546	up	yes
gene:chr4g00666931	0.000621413	down	yes
gene:chr2g00238941	0.000624831	down	yes
gene:chr4g00657551	0.000625535	up	yes
gene:chr1g00182491	0.00062572	down	yes
gene:chr5g00881641	0.000628357	down	yes
gene:chr1g00220701	0.000629191	up	yes
gene:p0ctg_261g01524041	0.00062934	up	yes
gene:chr7g01125791	0.00063234	up	yes
gene:Super-Scaffold_100038g01430571	0.000634222	up	yes
gene:chr2g00289621	0.000637202	up	yes
gene:unctg_2271g01551901	0.000638914	up	yes
gene:chr2g00394701	0.000646026	up	yes
gene:chr7g01217431	0.000647347	up	yes
gene:chr2g00405221	0.000648145	up	yes
gene:chr2g00388171	0.000649231	up	yes
gene:chr2g00417161	0.000650128	up	yes
gene:chr3g00474531	0.00065027	up	yes
gene:chr4g00679401	0.000650451	down	yes
gene:chr1g00149951	0.00065065	up	yes
gene:chr5g00920151	0.000656133	down	yes
gene:chr2g00318371	0.000658011	down	yes
gene:unctg_4082g01672031	0.000658017	up	yes
gene:chr3g00505741	0.000658715	up	yes
gene:chr2g00310711	0.000659154	up	yes
gene:chr5g00869751	0.000660182	up	yes
gene:unctg_4974g01587231	0.000664744	down	yes
gene:chr1g00072871	0.000664761	up	yes
gene:chr5g00802701	0.000674539	up	yes
gene:Super-Scaffold_100054g01439091	0.000677682	up	yes
gene:chr2g00275331	0.000678455	up	yes
gene:chr7g01210901	0.000678593	up	yes
gene:chr4g00688561	0.000679731	down	yes
gene:chr4g00646321	0.000679831	down	yes
gene:chr6g01026341	0.000680226	up	yes
gene:chr6g00965751	0.000681005	up	yes
gene:chr4g00707541	0.00068142	down	yes
gene:chr5g00827841	0.000682166	down	yes
gene:chr3g00460151	0.00068259	up	yes
gene:chr4g00659601	0.000682771	up	yes
gene:chr4g00740141	0.000683405	down	yes
gene:Super-Scaffold_100110g01452381	0.000685421	down	yes
gene:chr3g00430621	0.000687182	up	yes
gene:chr5g00851931	0.000692085	up	yes
gene:chr4g00682021	0.00069339	up	yes
gene:chr7g01226961	0.000694433	down	yes
gene:chr1g00127011	0.000694976	down	yes
gene:chr2g00374531	0.00069527	up	yes
gene:chr1g00228461	0.000697869	up	yes
gene:chr4g00766051	0.000699814	down	yes
gene:chr4g00699141	0.000700302	down	yes
gene:chr7g01147201	0.000704366	up	yes
gene:chr7g01139401	0.000707467	up	yes
gene:chr1g00060551	0.000707546	down	yes
gene:unctg_5594g01658881	0.000711104	up	yes
gene:chr5g00883701	0.000715401	down	yes
gene:chr9g01364891	0.000719605	up	yes
gene:chr6g01068201	0.000720507	up	yes
gene:chr4g00749801	0.000723856	up	yes
gene:p0ctg_827g01637901	0.000724359	down	yes
gene:chr5g00809691	0.00072437	up	yes
gene:chr4g00650431	0.000730346	up	yes
gene:chr6g01070601	0.000731295	down	yes
gene:chr4g00611711	0.000731887	down	yes
gene:chr5g00878131	0.000732921	up	yes
gene:chr4g00737111	0.000733012	down	yes
gene:chr1g00144721	0.000736563	up	yes
gene:unctg_5338g01610661	0.000738094	down	yes
gene:chr6g01008141	0.000741203	up	yes
gene:chr8g01266891	0.000741418	down	yes
gene:chr4g00719551	0.000743117	up	yes
gene:chr6g01030201	0.00074513	up	yes
gene:chr3g00504281	0.000745485	up	yes
gene:chr1g00036371	0.000747959	up	yes
gene:chr7g01240351	0.000747963	up	yes
gene:unctg_5302g01578741	0.000749065	up	yes
gene:unctg_3g01661121	0.000749256	up	yes
gene:unctg_756g01501071	0.000752551	down	yes
gene:Super-Scaffold_6097g01472401	0.000752836	down	yes
gene:unctg_4382g01563621	0.000753179	down	yes
gene:chr1g00108961	0.000753772	down	yes
gene:chr8g01307081	0.000756363	up	yes
gene:chr4g00699081	0.000759137	down	yes
gene:chr5g00912271	0.000760078	up	yes
gene:chr3g00522351	0.000762917	up	yes
gene:chr4g00705351	0.000763745	up	yes
gene:chr4g00731911	0.000773363	up	yes
gene:unctg_1290g01619131	0.000775897	up	yes
gene:unctg_5323g01547441	0.000777111	down	yes
gene:chr3g00549141	0.000777611	up	yes
gene:chr5g00860621	0.000777697	up	yes
gene:chr1g00053021	0.000779025	up	yes
gene:chr1g00092441	0.000782548	up	yes
gene:chr8g01325891	0.000784819	down	yes
gene:chr4g00738681	0.000786266	up	yes
gene:chr6g01010671	0.000787557	up	yes
gene:chr3g00550371	0.000790202	down	yes
gene:chr4g00736001	0.000791321	up	yes
gene:chr4g00691311	0.0007918	up	yes
gene:chr3g00458461	0.000791928	up	yes
gene:chr4g00675881	0.000793624	up	yes
gene:chr2g00298671	0.000795127	up	yes
gene:chr1g00133271	0.000795695	up	yes
gene:chr7g01179701	0.000796269	up	yes
gene:unctg_5640g01568301	0.00079695	down	yes
gene:chr3g00554481	0.000798492	up	yes
gene:chr7g01200011	0.000799493	up	yes
gene:chr4g00754161	0.000799759	down	yes
gene:chr8g01280161	0.000799935	up	yes
gene:chr5g00942511	0.000802664	down	yes
gene:chr5g00877591	0.000802912	up	yes
gene:chr5g00836991	0.000805068	up	yes
gene:chr7g01199731	0.000805726	up	yes
gene:unctg_3096g01681721	0.000806797	up	yes
gene:chr8g01341371	0.00081096	up	yes
gene:chr3g00581421	0.000811682	up	yes
gene:chr4g00673281	0.000814618	up	yes
gene:chr5g00842661	0.000815377	up	yes
gene:chr4g00628511	0.000817935	up	yes
gene:chr1g00048971	0.000819171	down	yes
gene:chr3g00569131	0.000821046	down	yes
gene:chr1g00196301	0.00082244	up	yes
gene:chr1g00140951	0.000822866	down	yes
gene:chr1g00041131	0.000824208	up	yes
gene:chr5g00935211	0.000827414	up	yes
gene:chr1g00075201	0.00082978	up	yes
gene:chr4g00681861	0.000830588	up	yes
gene:chr4g00731701	0.000831953	up	yes
gene:chr2g00419341	0.000833466	up	yes
gene:chr5g00902771	0.000834782	up	yes
gene:chr4g00719431	0.000834901	up	yes
gene:chr3g00504301	0.000836555	up	yes
gene:chr2g00324781	0.000841734	down	yes
gene:chr8g01277561	0.000845448	up	yes
gene:chr2g00398401	0.000846038	up	yes
gene:chr9g01368841	0.000849117	up	yes
gene:unctg_4986g01510331	0.000851144	down	yes
gene:chr9g01398861	0.000851757	up	yes
gene:chr4g00642361	0.000852622	up	yes
gene:chr7g01239861	0.000854424	up	yes
gene:chr2g00337611	0.000854816	down	yes
gene:chr6g01006001	0.000857252	up	yes
gene:chr1g00098611	0.000861254	up	yes
gene:unctg_3878g01606841	0.000863646	up	yes
gene:chr5g00839741	0.000865394	up	yes
gene:chr2g00417031	0.00086729	down	yes
gene:chr1g00132981	0.000868251	down	yes
gene:chr7g01152341	0.000868849	up	yes
gene:unctg_3449g01500121	0.000870135	up	yes
gene:chr1g00070221	0.000872595	up	yes
gene:chr1g00053131	0.000874055	down	yes
gene:chr3g00506041	0.000874833	up	yes
gene:unctg_5117g01647381	0.000876687	down	yes
gene:unctg_581g01604221	0.000880759	up	yes
gene:chr5g00869141	0.000881181	down	yes
gene:chr2g00364061	0.000882058	down	yes
gene:chr2g00423711	0.000883267	down	yes
gene:chr3g00580331	0.000883667	down	yes
gene:chr2g00414451	0.00088511	up	yes
gene:chr1g00064451	0.000886511	up	yes
gene:chr4g00647071	0.000889206	up	yes
gene:chr7g01202131	0.000889466	down	yes
gene:chr2g00406491	0.000895725	up	yes
gene:unctg_1942g01509461	0.000896334	up	yes
gene:chr6g00980141	0.000901692	up	yes
gene:chr5g00818531	0.000909571	up	yes
gene:chr3g00511861	0.000910802	up	yes
gene:chr2g00267121	0.000912864	down	yes
gene:chr5g00877711	0.000913936	up	yes
gene:chr7g01248651	0.000915401	up	yes
gene:chr5g00874111	0.000917465	down	yes
gene:chr3g00573471	0.000917644	up	yes
gene:chr6g00964441	0.00092086	down	yes
gene:unctg_3841g01484521	0.000925133	up	yes
gene:chr2g00286611	0.000928932	up	yes
gene:chr2g00304701	0.00093102	up	yes
gene:chr6g00980451	0.000931135	up	yes
gene:chr3g00513421	0.000931262	down	yes
gene:chr7g01176841	0.000932704	up	yes
gene:chr5g00793991	0.0009353	up	yes
gene:chr5g00937431	0.00094396	down	yes
gene:chr1g00069991	0.000948173	up	yes
gene:chr4g00703111	0.000952149	down	yes
gene:chr7g01228201	0.00095372	down	yes
gene:chr1g00156621	0.000954034	up	yes
gene:chr2g00269901	0.000954757	up	yes
gene:p0ctg_506g01636051	0.00095888	down	yes
gene:chr5g00856011	0.000959617	up	yes
gene:chr4g00656511	0.000959978	down	yes
gene:chr5g00855681	0.000960415	up	yes
gene:chr2g00303051	0.000962426	down	yes
gene:chr3g00530531	0.000965011	up	yes
gene:chr6g00996921	0.00096708	up	yes
gene:chr9g01377061	0.000967624	up	yes
gene:chr9g01373151	0.000969372	down	yes
gene:unctg_1640g01515981	0.000970127	up	yes
gene:unctg_4472g01548761	0.000972811	up	yes
gene:chr4g00701601	0.000976014	up	yes
gene:unctg_92g01633731	0.000983847	up	yes
gene:chr5g00875231	0.000984076	up	yes
gene:chr1g00045471	0.000984661	up	yes
gene:chr6g01010231	0.000988921	up	yes
gene:chr1g00054971	0.000989358	up	yes
gene:chr5g00832101	0.000991155	down	yes
gene:chr1g00073111	0.000998506	up	yes
gene:chr4g00689531	0.00100024	up	yes
gene:chr8g01266361	0.00100159	up	yes
gene:chr1g00177441	0.001004	up	yes
gene:chr4g00707871	0.00100545	up	yes
gene:chr5g00874001	0.00100669	up	yes
gene:chr1g00090661	0.00100686	down	yes
gene:chr7g01200671	0.00100784	up	yes
gene:chr2g00301291	0.00101005	up	yes
gene:chr1g00109321	0.00101244	down	yes
gene:chr3g00493251	0.00101461	up	yes
gene:unctg_1744g01491041	0.00101584	up	yes
gene:chr7g01217381	0.00101616	up	yes
gene:chr5g00935701	0.00101634	up	yes
gene:chr3g00535681	0.00101821	up	yes
gene:chr9g01357401	0.00101836	up	yes
gene:chr5g00936621	0.00101965	down	yes
gene:chr3g00562261	0.00102145	up	yes
gene:chr1g00078461	0.0010224	up	yes
gene:chr3g00496631	0.00102392	up	yes
gene:chr3g00447701	0.00102636	up	yes
gene:chr4g00728171	0.00102679	down	yes
gene:chr8g01284621	0.00103466	up	yes
gene:p0ctg_716g01667001	0.00103548	up	yes
gene:chr5g00941241	0.00103578	up	yes
gene:unctg_3126g01651831	0.00103629	up	yes
gene:chr1g00087711	0.00103825	down	yes
gene:chr2g00347611	0.00103883	up	yes
gene:chr8g01275991	0.00104436	up	yes
gene:chr1g00035951	0.00104475	up	yes
gene:chr1g00039581	0.00104749	up	yes
gene:chr5g00828471	0.00105196	up	yes
gene:chr8g01296621	0.0010573	down	yes
gene:chr6g01080021	0.00105946	up	yes
gene:unctg_3117g01505031	0.00106406	up	yes
gene:chr2g00240861	0.0010655	down	yes
gene:chr3g00498261	0.00106881	up	yes
gene:chr6g01059601	0.00107214	up	yes
gene:chr1g00090651	0.00107525	down	yes
gene:chr1g00098551	0.00108092	up	yes
gene:chr4g00649771	0.00108215	down	yes
gene:unctg_1021g01529911	0.00108843	up	yes
[truncated: 1,048 more rows]
