# Supplementary material for: TrichomeLess Regulator 3 is required for trichome initial and cuticle biosynthesis in Artemisia annua
Source: Mol Hortic. 2024 Mar 19;4:10. doi: 10.1186/s43897-024-00085-4 (PMC10949617; doi:10.1186/s43897-024-00085-4)
Supplement: Supplementary file 18 — Additional file 18: Table S5. Seven genes involved in lipid biosynthesis in the top 500 most significantly expressed genes. [file 43897_2024_85_MOESM18_ESM.xlsx]

## Sheet: Sheet1
gene_name	Description	pval	qval	regulation	significant
chr5g00928931	sphingolipid C4 hydroxylase	9.01528e-24	2.45917e-20	down	yes
chr5g00929141	sphingolipid C4 hydroxylase	4.34094e-14	2.63136e-11	down	yes
chr1g00106001	phospholipase-like protein	1.32063e-09	3.25844e-07	down	yes
chr6g01080421	phospholipase-like protein	1.20953e-08	2.22111e-06	down	yes
chr8g01304111	phospholipase-like protein	1.30545e-08	2.35653e-06	down	yes
chr1g00063811	plant lipid transfer protein	1.62851e-07	2.06082e-05	up	yes
Scaffold_100155g01475311	plant lipid transfer protein	2.61751e-07	3.0169e-05	up	yes
